# Supplementary material for: A scoping review of approaches to evaluating workflow management systems for bioinformatics users
Source: Brief Bioinform. 2026 Jul 20;27(4):bbag396. doi: 10.1093/bib/bbag396 (PMC13384634; doi:10.1093/bib/bbag396)
Supplement: Supplementary_Tables_2_3_4_bbag396(1) [file supplementary_tables_2_3_4_bbag396(1).xlsx]

## Sheet: legends
This spreadsheet consists of three supplementary tables:
Supplementary Table 2: (wms-sources) Platform sources and basic information Summary of currently available WMS identified during the review process. Platforms are described based on the costs of using them, whether installation is required, and the type of interface. Free platforms are marked with * if they provide compute resources for all users or # if free resources are only available for cert…
Supplementary Table 3: (papers) Definitions and Classification of Criteria Used to Evaluate WMS Only includes criteria relevant to users. Basic computing requirements e.g. where the WMS can be used are included, but more complex criteria relating to management of resources etc are not. Technical details and evaluations of performance are excluded. X = no definition given in the paper
Supplementary Table 4 : (wms) Descriptions and Classification of Characteristics Highlighted by WMS Only includes criteria relevant to users. Basic computing requirements e.g. where the WMS can be used are included, but more complex criteria relating to management of resources etc are not. Technical details and evaluations of performance are excluded. Descriptions are copies of the text or summar…

## Sheet: wms_sources
Platform	Cost	Access	Interaction	Scope	Paper	Website	Evaluated
Anduril	Free	Install	CLI (Code - Scala)	Bioinformatics	Cervera A, Rantanen V, Ovaska K. et al. Anduril 2: upgraded large-scale data integration framework. Bioinformatics 2019;35:3815–7. https://doi.org/10.1093/bioinformatics/btz133.	Home - Anduril [Internet]. [cited 2025 Jun 9]. Available from: https://csbi.ltdk.helsinki.fi/site/	Yes
Apache Airflow (+ Spark)	Free	Install - Python	Python (Code - Python) + web interface for monitoring workflows	General	NONE FOUND	Apache Airflow [Internet]. Home - Airflow Apache. [cited 2025 Jun 9]. Available from: https://airflow.apache.org/.	No
Arvados	Free (Paid support service)	Install	CLI or Workbench web app (Text- CWL)	Biomedical	NONE FOUND	Arvados Homepage | Arvados [Internet]. [cited 2025 Jun 9]. Available from: https://arvados.org/	Yes
ASAP	Free *	Online	GUI/Web app	Single cell transcriptomics	Gardeux V, David FPA, Shajkofci A. et al. ASAP: a web-based platform for the analysis and interactive visualization of single-cell RNA-seq data. Bioinformatics 2017;33:3123–5. https://doi.org/10.1093/bioinformatics/btx337.	ASAP - Automated Single-cell Analysis Portal [Internet]. [cited 2025 Jun 9]. Available from: https://asap.epfl.ch/	Yes
BioData Catalyst (SevenBridges + Terra)	Paid (for usage, storage)	Online (BDC Workspace connects to cloud providers)	GUI for Text-based workflows (CWL, WDL, Nextflow) + apps and interactive environments for code (e.g. Jupyter Notebooks, Rstudio)	Biomedical	NONE FOUND	Home | BDC [Internet]. [cited 2025 Jun 9]. Available from: https://biodatacatalyst.nhlbi.nih.gov/	No
BioLegato	Free	Install	Text for creating GUIs (BioPCD) then GUI for setting parameters, running workflows	Bioinformatics	Alvare G, Roche-Lima A, Fristensky B. BioLegato: a programmable, object-oriented graphic user interface. BMC Bioinformatics 2023;24:316. https://doi.org/10.1186/s12859-023-05436-4.	Fristensky B. Bfristensky/BioLegato [Internet]2025. [cited 2025 Jun 9]. Available from: https://github.com/bfristensky/BioLegato.	No
BioQUEUE	Free	Install	GUI (web interface) with shell command like syntax for writing workflows within the GUI	Bioinformatics	Yao L, Wang H, Song Y. et al. BioQueue: a novel pipeline framework to accelerate bioinformatics analysis. Bioinformatics 2017;33:3286–8. https://doi.org/10.1093/bioinformatics/btx403.	Homepage | BioQueue [Internet]. [cited 2025 Jun 9]. Available from: https://www.bioqueue.org/	No
bpipe	Free	Install	CLI (Code - bpipe)	Bioinformatics	Sadedin SP, Pope B, Oshlack A. Bpipe: a tool for running and managing bioinformatics pipelines. Bioinformatics 2012;28:1525–6. https://doi.org/10.1093/bioinformatics/bts167.	Bpipe [Internet]. [cited 2025 Jun 9]. Available from: https://docs.bpipe.org/	Yes
CAVATICA	Paid (for usage, storage)	Online (Cloud)	GUI but can add CWL workflows	Pediatric oncology genomics	NONE FOUND	CAVATICA [Internet]. CAVATICA. [cited 2025 Jun 9]. Available from: https://www.cavatica.org.	No
Chipster	Free to install (Server is free for Finnish universities/government institutions, paid for others) #	Install - Desktop app (Online version available)	GUI	NGS	Kallio MA, Tuimala JT, Hupponen T. et al. Chipster: user-friendly analysis software for microarray and other high-throughput data. BMC Genomics 2011;12:507. https://doi.org/10.1186/1471-2164-12-507.	Chipster Web App Chipster [Internet]. [cited 2025 Jun 9]. Available from: https://chipster.metacentrum.cz/home; Platform Chipster [Internet]. [cited 2025 Jun 9]. Available from: https://chipster.csc.fi/	No
CLC Genomics Workbench	Paid (for software license)	Install	GUI - Desktop app	Bioinformatics	NONE FOUND	QIAGEN CLC Genomics Workbench Sequence Analysis Software [Internet]. Bioinformatics Software | QIAGEN Digital Insights. [cited 2025 Jun 9]. Available from: https://digitalinsights.qiagen.com/products-overview/discovery-insights-portfolio/analysis-and-visualization/qiagen-clc-genomics-workbench/.	Yes
Closha/Bio-Express	Free *	Install - Desktop app (Can then run analysis in the cloud)	GUI workbench (Can write in Python, R or shell scripts within this)	Genomics	Ko G, Kim PG, Yoon J. et al. Closha: bioinformatics workflow system for the analysis of massive sequencing data. BMC Bioinformatics 2018;19:43. https://doi.org/10.1186/s12859-018-2019-3.	(KOBIC). Inline Graphic (KOBIC) [Internet]. [cited 2025 Jun 9]. Available from: https://www.kobic.re.kr/kobic/	Yes
Compi	Free	Install	Text (XML + Bash scripts, other languages within this) to create pipelines. CLI to set parameters and run workflows	Bioinformatics and data science	López-Fernández H, Graña-Castro O, Nogueira-Rodríguez A. et al. Compi: a framework for portable and reproducible pipelines. PeerJ Comput Sci 2021;7:e593. https://doi.org/10.7717/peerj-cs.593.	Compi [Internet]. [cited 2025 Jun 9]. Available from: https://www.sing-group.org/compi/	No
Cosmos	Free	Install - Python	Code (Python)	Bioinformatics	Gafni E, Luquette LJ, Lancaster AK. et al. COSMOS: Python library for massively parallel workflows. Bioinformatics 2014;30:2956–8. https://doi.org/10.1093/bioinformatics/btu385.	COSMOS [Internet]. [cited 2026 Jan 16]. Available from: https://mizzou-cbmi.github.io/	Yes
Cromwell	Free	Install	Text - WDL, run on CLI	Science	NONE FOUND	Cromwell [Internet]. [cited 2025 Jun 9]. Available from: https://cromwell.readthedocs.io/en/latest/	Yes
cwltool	Free	Install - Python + optional console	Text - CWL, run in Python or on CLI	General	NONE FOUND	cwltool: The reference implementation of the Common Workflow Language standards — Common Workflow Language reference implementation 3.1.20250110105450.dev25+g0418dab documentation [Internet] [cited2025 Jun 9]. Available from: https://cwltool.readthedocs.io/en/latest/	Yes
CyVerse	Free * (moving towards subscription model)	Online	GUI - but with integrated development environments (e.g. JupyterLab, Rstudio, VSCode) and developers can customise or work in code	Bioinformatics and beyond	Swetnam TL, Antin PB, Bartelme R. et al. CyVerse: cyberinfrastructure for open science. PLoS Comput Biol 2024;20:e1011270. https://doi.org/10.1371/journal.pcbi.1011270.	Home | CyVerse [Internet]. [cited 2025 Jun 9]. Available from: https://cyverse.org/	No
DataJoint	Paid (DataJoint Python is free for local use)	Online - Cloud (Managed) or Install - Python	GUIs - option to create own pipelines in Python	General	Yatsenko D, Walker EY, Tolias AS. DataJoint: A Simpler Relational Data Model2018. cited 2025 Jun 5. Available from: https://arxiv.org/abs/1807.11104v1, arXiv.org. [Preprint]	DataJoint - Home [Internet]. [cited 2025 Jun 9]. Available from: https://www.datajoint.com/	No
DNAnexus	Paid (Online platform storage and analysis)	Install tool for uploading data then use Online (Can also install to create workflows in CLI)	GUI (Web app) but can also work from CLI, Write workflows in multiple languages (Nextflow, WDL)	Bioinformatics	NONE FOUND	The Precision Health Data Cloud | DNAnexus® [Internet] [cited 2025 Jun 9]. Available from: https://www.dnanexus.com	Yes
Eoulsan	Free	Install	Text - XML for workflows, launch workflows from command line	NGS	Lehmann N, Perrin S, Wallon C. et al. Eoulsan 2: An efficient workflow manager for reproducible bulk, long-read and single-cell transcriptomics analyses. bioRxiv [Preprint]. 2021;2021.10.13.464219.	Eoulsan – Welcome to Eoulsan [Internet]. [cited 2025 Jun 9]. Available from: https://www.outils.genomique.biologie.ens.fr/eoulsan/	No
FlowJo / SeqGeq	Paid (for Software license)	Install	GUI	Single cell and flow cytometry	NONE FOUND	Home | FlowJo, LLC [Internet]. [cited 2025 Jun 9]. Available from: https://www.flowjo.com/	No
Galaxy	Free *	Online (Can Install)	GUI,but CLI option when installed and Interactive environments for code (e.g. Rstudio, JupyterLab)	Bioinformatics and beyond	The Galaxy Community. The galaxy platform for accessible, reproducible, and collaborative data analyses: 2024 update. Nucleic Acids Res 2024;52:W83–94. https://doi.org/10.1093/nar/gkae410.	Home - Galaxy Community Hub [Internet], [cited 2025 Jun 9]. Available from: https://galaxyproject.org/	Yes
Geneious	Paid (Software license including cloud storage)	Install - Desktop App, linked to Cloud account	GUI, CLI option	NGS and antibody discovery	NONE FOUND	Geneious [Internet]. Geneious | Bioinformatics Software for Sequence Data Analysis. [cited 2025 Jun 9]. Available from: https://www.geneious.com/.	No
GenePattern	Free *	Online (public server) but can also install (then use public server or own resources)	GUI, but programming environment (GenePattern Notebook) available	Genomics and Transcriptomics	Reich M, Liefeld T, Gould J. et al. GenePattern 2.0. Nat Genet 2006;38:500–1. https://doi.org/10.1038/ng0506-500.	GenePattern - Landing Page [Internet]. [cited 2025 Jun 9]. Available from: https://www.genepattern.org/	Yes
GenPipes	Free #	Install (or use on some Digital Research Alliance Canada Servers)	CLI	Genomics	Bourgey M, Dali R, Eveleigh R. et al. GenPipes: An open-source framework for distributed and scalable genomic analyses. GigaScience 2019;8. https://doi.org/10.1093/gigascience/giz037.	GenPipes 6.0.0 Documentation — GenPipes 6.0.0 documentation [Internet]. [cited 2025 Jun 9]. Available from: https://genpipes.readthedocs.io/en/latest/	Yes
Gwf	Free	Install - Python	Code (Python)	General	NONE FOUND	gwforg/gwf [Internet]. Gwforg2025. [cited 2026 Jan 16]. Available from: https://github.com/gwforg/gwf.	Yes
JUDI	Free	Install - Python	Code - Python	Bioinformatics	Pal S, Przytycka TM. Bioinformatics pipeline using JUDI: just do it! Bioinforma Oxf Engl 2020;36:2572–4. https://doi.org/10.1093/bioinformatics/btz956.	JUDI: Software Pipeline, Just Do It — JUDI 0.0.1 documentation [Internet]. [cited 2025 Jun 10]. Available from: https://pyjudi.readthedocs.io/en/latest/	No
Kepler	Free	Install - Desktop app	GUI	Science and engineering	Ludäscher B, Altintas I, Berkley C. et al. Scientific workflow management and the Kepler system. Concurr Comput Pract Exp 2006;18:1039–65. https://doi.org/10.1002/cpe.994.	The Kepler Project — Kepler [Internet]. [cited2025 Jun 10]. Available from: https://kepler-project.org/index.html	Yes
KNIME	Free (Paid version with Cloud storage, usage and support)	Install - Desktop app	GUI	General	Berthold MR, Cebron N, Dill F, Gabriel TR, Kötter T, Meinl T, Ohl P, Sieb C, Thiel K, Wiswedel B Knime: The Konstanz information miner. In: Preisach C, Burkhardt H, Schmidt-Thieme L. et al. (eds.), Data Analysis, Machine Learning and Applications. Studies in Classification, Data Analysis, and Knowledge Organization. Berlin, Heidelberg: Springer, 10.1007/978-3-540-78246-9_38.	KNIME [Internet]. KNIME. [cited 2025 Jun 10]. Available from: https://www.knime.com.	Yes
Luigi	Free	Install - Python	Code - Python with web interface for managing/monitoring workflows	General	NONE FOUND	Getting Started — Luigi 3.6.0 documentation [Internet]. [cited 2025 Jun 10]. Available from: https://luigi.readthedocs.io/en/stable/index.html	Yes
Maser	Free * (for non-profit)	Online (contact to ask about installable version)	GUI (can also register own pipelines written in code/text)	NGS	Kinjo S, Monma N, Misu S. et al. Maser: one-stop platform for NGS big data from analysis to visualization. Database J Biol Databases Curation 2018;2018:bay027. https://doi.org/10.1093/database/bay027.	Maser [Internet]. [cited 2025 Jun 10]. Available from: https://cell-innovation.nig.ac.jp/maser/	Yes
NEAT	Free	Install	GUI or CLI	NGS	Schorderet P. NEAT: a framework for building fully automated NGS pipelines and analyses. BMC Bioinformatics 2016;17:53. https://doi.org/10.1186/s12859-016-0902-3.	pschorderet. Pschorderet/NEAT [Internet]2024. [cited 2025 Jun 10]. Available from: https://github.com/pschorderet/NEAT.	No
Nextflow	Free	Install	Text - Nextflow (can include scripts in any language) then run from command line	Science	Di Tommaso P, Chatzou M, Floden EW. et al. Nextflow enables reproducible computational workflows. Nat Biotechnol 2017;35:316–9. https://doi.org/10.1038/nbt.3820.	A DSL for parallel and scalable computational pipelines | Nextflow [Internet]. [cited 2025 Jun 10]. Available from: https://www.nextflow.io/index.html	Yes
NGOMICS-WF	Free	Install	CLI (Python, Linux / shell commands)	NGS	Li W. NGOMICS-WF, a bioinformatic workflow tool for batch omics data analysis. bioRxiv [Preprint]. 2018;475699.	Li W. Weizhongli/Ngomicswf [Internet]2024. [cited 2026 Jan 16]. Available from: https://github.com/weizhongli/ngomicswf.	No
NGSANE	Free	Install	CLI - bash with config file	NGS	Buske FA, French HJ, Smith MA. et al. NGSANE: a lightweight production informatics framework for high-throughput data analysis. Bioinformatics 2014;30:1471–2. https://doi.org/10.1093/bioinformatics/btu036.	Bauer DC. BauerLab/ngsane [Internet]2021. [cited 2025 Jun 10]. Available from: https://github.com/BauerLab/ngsane.	Yes
OpenBio-C	Free	Online	GUI (Web app) to create workflows which then download to run as bash scripts through CLI	Bioinformatics	Kanterakis A, Iatraki G, Pityanou K. et al. Towards reproducible bioinformatics: The OpenBio-C scientific workflow environmentIn: 2019 IEEE 19th International Conference on Bioinformatics and Bioengineering (BIBE) [Internet]. IEEE; 2019: 221–6 [cited 2025 Jun 9]. Available from: https://ieeexplore.ieee.org/document/8941893.	OPENBIO.EU [Internet]. [cited 2025 Jun 10]. Available from: https://openbio.eu/	No
Pachyderm	Free	Install	CLI with GUI Console for workflow management	General	NONE FOUND	Docs | Pachyderm Docs [Internet]. [cited 2025 Jun 10]Available from: https://docs.pachyderm.com/products/mldm/latest/	Yes
Pegasus	Free	Install	API or text (YAML) file for creating workflows then execute through CLI, web dashboard for workflow monitoring	Science	Deelman E, Vahi K, Rynge M. et al. The evolution of the Pegasus workflow management software. Comput Sci Eng 2019;21:22–36. https://doi.org/10.1109/MCSE.2019.2919690.	Pegasus [Internet]. Pegasus WMS. [cited 2025 Jun 10]. Available from: https://pegasus.isi.edu/.	Yes
Pipeline Pilot	Paid (Software license, cloud computing options)	Install - Desktop App	GUI	Science and Engineering	NONE FOUND	Dassault Systèmes [Internet]. Pipeline Pilot2023. [cited 2025 Jun 10]. Available from: https://www.3ds.com/products/biovia/pipeline-pilot.	Yes
RapidMiner	Paid (Software license, option for cloud credits)	Install - Desktop App	GUI	General	NONE FOUND	Default [Internet]. Data Analytics and AI Platform | Altair RapidMiner. [cited 2025 Jun 10]. Available from: https://altair.com/altair-rapidminer.	Yes
Ruffus	Free	Install - Python	Code - Python	Bioinformatics and beyond	Goodstadt L. Ruffus: a lightweight python library for computational pipelines. Bioinformatics 2010;26:2778–9. https://doi.org/10.1093/bioinformatics/btq524.	Ruffus — ruffus 2.6.3 documentation [Internet]. [cited 2025 Jun 10]. Available from: http://www.ruffus.org.uk/	Yes
SciPipe	Free	Install	Code - Go, run from CLI	Bioinformatics and beyond	Lampa S, Dahlö M, Alvarsson J. et al. SciPipe: a workflow library for agile development of complex and dynamic bioinformatics pipelines. GigaScience 2019;8. 10.1093/gigascience/giz044.	SciPipe Docs [Internet]. [cited 2025 Jun 10]Available from: https://scipipe.org/	Yes
SevenBridges (now Velsera)	Paid (Cloud usage)	Online	GUI with options to work in Rstudio, JupyterNotebook	Bioinformatics	NONE FOUND	Seven Bridges Bioinformatics Platform | Velsera [Internet]. [cited 2025 Jun 10]. Available from: https://velsera.com/products/seven-bridges-platform/	Yes
Shivom	Paid (Cloud usage)	Online	GUI	Bioinformatics	NONE FOUND	Shivom [Internet]. [cited 2025 Jun 10]. Available from: https://www.shivom.io/	No
Snakemake	Free	Install	Text - Snakemake (can include shell commands, code etc) - then run from CLI	Science	Mölder F, Jablonski KP, Letcher B. et al. Sustainable data analysis with Snakemake [internet]. F1000Res 2021; 10:33. 10.12688/f1000research.29032.2.	Snakemake [Internet]. [cited 2025 Jun 10]. Available from: https://snakemake.github.io/	Yes
SyQADA	Free	Install	CLI	Bioinformatics	Fowler J, San Lucas FA, Scheet P. System for quality-assured data analysis: flexible, reproducible scientific workflows. Genet Epidemiol 2019;43:227–37. https://doi.org/10.1002/gepi.22178.	scheetlabsoftware.org/syqada/ [Internet]. [cited 2025 Jun 10]. Available from: https://scheetlabsoftware.org/syqada/	Yes
targets	Free	Install - R	Code - R	Statistics and data science	Landau WM. The targets R package: a dynamic make-like function-oriented pipeline toolkit for reproducibility and high-performance computing. J Open Source Softw 2021;6:2959. https://doi.org/10.21105/joss.02959.	targets - Dynamic Function-Oriented Make-Like Declarative Pipelines [Internet]. [cited 2025 Jun 10]. Available from: https://docs.ropensci.org/targets/	No
Terra	Paid (Usage, storage)	Online - Cloud	GUI but can create methods from command line tools	Biomedical	NONE FOUND	Terra [Internet]. Terra | Science at Scale. [cited 2025 Jun 10]. Available from: https://terra.bio/.	No
Tibanna	Free	Install	Code (CWL, Snakemake, Python, shell commands)	Genomics	Lee S, Johnson J, Vitzthum C. et al. Tibanna: software for scalable execution of portable pipelines on the cloud. Bioinforma Oxf Engl 2019;35:4424–6. https://doi.org/10.1093/bioinformatics/btz379.	Overview — tibanna 4.0.0 [Internet]. [cited 2026 Jan 16]. Available from: https://tibanna.readthedocs.io/en/latest/	No
TOGGLe	Free	Install	CLI (Linux commands)	NGS	Tranchant-Dubreuil C, Ravel S, Monat C. et al. TOGGLe, a flexible framework for easily building complex workflows and performing robust large-scale NGS analyses [internet]. 2018;245480. bioRxiv [Preprint]. Available from: https://www.biorxiv.org/content/ 10.1101/245480v2	SouthGreenPlatform/TOGGLE [Internet]. South Green Bioinformatics Platform2022. [cited 2026 Jan 16]. Available from: https://github.com/SouthGreenPlatform/TOGGLE.	Yes
UAP	Free	Install	CLI (Python)	Sequencing data	Kämpf C, Specht M, Scholz A. et al. uap: reproducible and robust HTS data analysis. BMC Bioinformatics 2019;20:664. https://doi.org/10.1186/s12859-019-3219-1.	yigbt/uap [Internet]. Computational Biology and Chemistry - UFZ. Leipzig, Germany, 2021. [cited 2026 Jan 16].Available from: https://github.com/yigbt/uap.	Yes
UniPro UGENE	Free (Commercial support available)	Install - Desktop App	GUI with CLI options	Bioinformatics	Okonechnikov K, Golosova O, Fursov M. et al. The UGENE team. Unipro UGENE: a unified bioinformatics toolkit. Bioinformatics 2012;28:1166–7. https://doi.org/10.1093/bioinformatics/bts091.	Unipro UGENE - Integrated Bioinformatics Tools [Internet]. [cited 2025 Jun 10]. Available from: https://ugene.net/	Yes
VarSeq	Paid (Software license, training, support)	Install -Desktop App	GUI	Genomics	NONE FOUND	VarSeq | Next-Generation Sequencing Analysis Software | Golden Helix [Internet]. [cited 2025 Jun 10]. Available from: https://www.goldenhelix.com/products/VarSeq/	No
Watchdog	Free	Install	GUI	Large-scale experimental data	Kluge M, Friedl MS, Menzel AL. et al. Watchdog 2.0: new developments for reusability, reproducibility, and workflow execution. GigaScience 2020;9:giaa068. https://doi.org/10.1093/gigascience/giaa068.	Kluge M. Klugem/Watchdog [Internet]2024. [cited 2026 Jan 16]. Available from: https://github.com/klugem/watchdog.	Yes
Wings	Free	Install	GUI - Web app	Science	Gil Y, Ratnakar V, Kim J. et al. Wings: intelligent workflow-based Design of Computational Experiments. IEEE Intell Syst 2011;26:62–72. https://doi.org/10.1109/MIS.2010.9.	WINGS | Workflow INstance Generation and Selection [Internet]. [cited 2025 Jun 10]. Available from: https://wings-workflows.org/	Yes

## Sheet: papers
Theme	Criteria	Definitions	Papers
Basic Computing	Local Installation	X	An et al. (2020)
Basic Computing	Supported OS	X	Beukers and Allmer (2023)
Basic Computing	Requirements after installation	X	Beukers and Allmer (2023)
Basic Computing	Other software required	X	Beukers and Allmer (2023)
Basic Computing	Data and computation placement - Locally	X	Boujdad et al. (2019)
Basic Computing	Data and computation placement - Distributed data	X	Boujdad et al. (2019)
Basic Computing	Data and computation placement = Distributed processes	X	Boujdad et al. (2019)
Basic Computing	Execution within containers, HPC systems, or clouds	"This is desirable to support future execution on RiboVix on large scale datasets"	Jackson et al. (2021)
Basic Computing	Platform independence	"DWFS operates on any operating system or platform (i.e. Linux, Mac OS and Windows"	Karim et al. (2018)
Basic Computing	Cloud integration support	"DWFS migrates the whole workflow system on the cloud to be used as SaaS"	Karim et al. (2018)
FAIRness - Access	License	X	Beukers and Allmer (2023)
FAIRness - Access	Open/closed source	X	Beukers and Allmer (2023)
FAIRness - Access	Cost/pricing	X	Beukers and Allmer (2023)
FAIRness - Access	Software license	"The system is free and has an open-source license" (the open-source license was required in their case as they were building an open-source tool)	Jackson et al. (2021)
FAIRness - Access	Open data and open source design	"DWFS is open to the research community so that they can configure the local copy on their machine or cloud and even contribute by adding new modules/tools or bug fixing etc to the next stable release"	Karim et al. (2018)
FAIRness - Access	Status	whether the WFMS is open or closed source, commercial or freely available (public)	Kiran et al. (2023)
FAIRness - Access	Status of commercialisation	X	Kiran et al. (2023)
FAIRness - General	FAIRness	is an initiative to make scientific data findable, accessible, interoperable, and reusable... For WFs, reusability is covered above, and findable and accessible tie in with shareability below. We covered interoperability as part of reusability above	Kiran et al. (2023)
FAIRness - Interoperability	Portability across HPC environments and in the cloud	“across compute environments” "the ability to run a pipeline in computing environments besides the one on which it was developed"	Ahmed et al. (2021)
FAIRness - Interoperability	Interoperability	“of metadata and representation enabling workflow registration in common repositories, language standardization, and ability to translate the same workflow into several programming languages”	Ahmed et al. (2021)
FAIRness - Interoperability	Portability	DWFS enables users to execute a workflow (locally or remotely in platform independent manner) after it has been created somewhere else	Karim et al. (2018)
FAIRness - Interoperability	Interoperability	"DWFS integrates mergeable components from other DWFSs together"	Karim et al. (2018)
FAIRness - Interoperability	Portability	3 = integration with 3+ container and package manager platforms, 2 = 2 platforms supported, 1 = 1 platform supported	Wratten et al. (2021)
FAIRness - Reusability	Full Pipelines	X	An et al. (2020)
FAIRness - Reusability	Data Sharing	X	An et al. (2020)
FAIRness - Reusability	RNA-Seq workflows available to import and modify	X	Beukers and Allmer (2023)
FAIRness - Reusability	Sharing of workflows between users	X	Beukers and Allmer (2023)
FAIRness - Reusability	Sharing of used data for analyses between users	X	Beukers and Allmer (2023)
FAIRness - Reusability	Publishing workflows	X	Beukers and Allmer (2023)
FAIRness - Reusability	Exporting and reimporting own workflow	X	Beukers and Allmer (2023)
FAIRness - Reusability	Sharing/Reuse	"A second element of solution for sharing and reusing workflows is also faciliated by workflow repositories."	Djaffardjy et al. (2023)
FAIRness - Reusability	Reused Workflows	Percentage of Nextflow and Snakemake workflows that have been forked more than 3, 5, 10, and 50 times.	Djaffardjy et al. (2023)
FAIRness - Reusability	Computational transparency	"DWFS enables users to reuse useful to share the experimental steps and workflows to the research communities who will be reusing the similar approach"	Karim et al. (2018)
FAIRness - Reusability	Workflow shareability	Sharing a workflow can mean that a code artifact is provided, which is executed elsewhere	Kiran et al. (2023)
FAIRness - Reusability	Reusability	the ability to reuse the WF for the intended purpose or a related one	Kiran et al. (2023)
FAIRness - Reusability	Native workflow sharing	X	Larsonneur et al. (2018)
FAIRness - Reusability	Pipeline initiatives	3 = community and curated, 2 = community or curated, 1 = not community or curated	Wratten et al. (2021)
Flexibility	Language Expressiveness	"A complete DSL provides the ability to express any workflow pattern via a rich library of functions, or the means to write custom functions"	Ahmed et al. (2021)
Flexibility	Installing additional packages	X	Beukers and Allmer (2023)
Flexibility	Workflow readability and flexibility	X	Beukers and Allmer (2023)
Flexibility	Add own programs/tools	X	Beukers and Allmer (2023)
Flexibility	Workflow flexibility	X	Beukers and Allmer (2023)
Flexibility	Adaptability	"DWFS enables users to adopt the workflow system for new of unknown data types or formats"	Karim et al. (2018)
Flexibility	Extensibility	"DWFS incorporates new modules or tools to the workflow system (when necessary) in the experimental steps	Karim et al. (2018)
Flexibility	Expressiveness	X	Kiran et al. (2023)
Flexibility	Expressiveness	3 = based on an existing programming language, 2 = based on a new language or restricted vocabulary, 1 = primary interaction with GUI	Wratten et al. (2021)
Functions - Data	Output production of files	X	Beukers and Allmer (2023)
Functions - Data	Data integration	"DWFS enables users to integrate and upload data sets from diverse sources to the workflow data directory"	Karim et al. (2018)
Functions - Data	Dataset conversion	"DWFS enables the users to convert the data for bioinformatics research available in one format to another and helps create the corresponding mapping"	Karim et al. (2018)
Functions - Data	Data integration	X	Kiran et al. (2023)
Functions - Scope	Specific/general purpose	X	Beukers and Allmer (2023)
Functions - Tools	Number of Pipelines/NGS Data Types	X	An et al. (2020)
Functions - Tools	Data Visualisation	X	An et al. (2020)
Functions - Tools	Additional packages available	X	Beukers and Allmer (2023)
Functions - Tools	Availability of DE Analysis programs	X	Beukers and Allmer (2023)
Functions - Tools	Shared tools	X	Beukers and Allmer (2023)
Functions - Tools	RNA-seq packages support (how often updated)	X	Beukers and Allmer (2023)
Functions - Tools	Available QC programs	X	Beukers and Allmer (2023)
Functions - Tools	Available QC parameters	X	Beukers and Allmer (2023)
Functions - Tools	Available trimming/adapter removal programs	X	Beukers and Allmer (2023)
Functions - Tools	Available adapter removal parameters	X	Beukers and Allmer (2023)
Functions - Tools	Available mapping programs	X	Beukers and Allmer (2023)
Functions - Tools	Available mapping parameters	X	Beukers and Allmer (2023)
Functions - Tools	Available read mapping QC programs	X	Beukers and Allmer (2023)
Functions - Tools	Available transcriptome mapping quantification programs	X	Beukers and Allmer (2023)
Functions - Tools	Availability of genome mapping quantification programs	X	Beukers and Allmer (2023)
Functions - Tools	Available genome mapping quantification programs	X	Beukers and Allmer (2023)
Functions - Tools	Available genome mapping quantification parameters	X	Beukers and Allmer (2023)
Functions - Tools	Availability of DE Analysis programs	X	Beukers and Allmer (2023)
Functions - Tools	Available DE parameters	X	Beukers and Allmer (2023)
Functions - Tools	Availability of transcriptome assembly programs	X	Beukers and Allmer (2023)
Functions - Tools	Available transcriptome assembly parameters	X	Beukers and Allmer (2023)
Functions - Tools	Availability of variant discovery programs	X	Beukers and Allmer (2023)
Functions - Tools	Availability of isoform discovery programs	X	Beukers and Allmer (2023)
Functions - Tools	Visualisation options	X	Beukers and Allmer (2023)
Functions - Tools	Requirements for RNA-seek nodes	X	Beukers and Allmer (2023)
Functions - Tools	Reading multiple files	X	Beukers and Allmer (2023)
Functions - Tools	Using/Processing multiple files	X	Beukers and Allmer (2023)
Functions - Tools	Change input files	X	Beukers and Allmer (2023)
Functions - Tools	Use variables for flexibility	X	Beukers and Allmer (2023)
Functions - Tools	Specialised tools	X	Kiran et al. (2023)
Functions - Tools	Available mapping programs	X	Beukers and Allmer (2023)
Functions - Workflows	Custom WF Building	X	An et al. (2020)
Functions - Workflows	Possibility to view results from within workflow	X	Beukers and Allmer (2023)
Functions - Workflows	Workflow creation and setting parameters	X	Beukers and Allmer (2023)
Functions - Workflows	Workflow readability	X	Beukers and Allmer (2023)
Functions - Workflows	Automisation possibilities	X	Beukers and Allmer (2023)
Functions - Workflows	Change settings per dataset when processing multiple datasets	X	Beukers and Allmer (2023)
Functions - Workflows	Sample pairing	X	Fowler et al. (2019)
Functions - Workflows	Nested WF	X	Fowler et al. (2019)
Functions - Workflows	Sample handling	X	Fowler et al. (2019)
Functions - Workflows	Required functionality	"Functionality required by the RiboViz workflow. This includes iteration over multiome samples; error recovery strategies (so other samples can be processed even if processing of 1 sample fails); aggregation of sample-specific results; and conditional invocation of steps depending on configuration parameters set by a user."	Jackson et al. (2021)
Functions - Workflows	Useful functionality	"Functionality that is not required to execute the RiboViz workflow but that is useful to us for both porting and further developing the workflow. This includes producing step-specific log-files to aid debugging; parsing YAML configuration files, so that our current configuration files could continue to be used and to ease migration of users onto the selected workflow management system; a 'dry ru…	Jackson et al. (2021)
Functions - Workflows	Automation and batch processing	"DWFS enables users to configure the workflow environment, workflow editing and submitting the workflow jobs using script based approach with ease"	Karim et al. (2018)
Functions - Workflows	WF scheduling	"DWFS enables users to schedule the workflow jobs (in case if the number of workflows to be submitted is enormous) before submitting	Karim et al. (2018)
Functions - Workflows	WF specification	"DWFS enables users to specify or develop or compose workflows with ease using standard workflow languages"	Karim et al. (2018)
Functions - Workflows	Workflow flexibility	refers to how ideas can be implemented into workflows. This criterion represents a tradeoff between what can be expressed and how well human readers can fully understand it	Kiran et al. (2023)
Functions - Workflows	WF Creation	X	Kiran et al. (2023)
Functions - Workflows	Pipeline initiation	X	Kiran et al. (2023)
Functions - Workflows	Scheduling	X	Kiran et al. (2023)
Functions - Workflows	Automation and batch processing	X	Kiran et al. (2023)
Functions - Workflows - Modularity	Modularity	“of the pipeline to enable checkpointing” "the core idea is to build a library of reusable modules (tasks or subworkflows) and assemble them into various master workflows. This enables (1) performing different analyses without having to refactor the entire workflow; (2) checkpoint-ing and restart of a workflow run from a task in the middle of analysis if needed, and (3) customising runtime enviro…	Ahmed et al. (2021)
Functions - Workflows - Modularity	Sharing/Reuse	"To increase their reusability, workflows can be composed of independent processors that can be reused and chained to form new workflows. With encapsulation and modularity, sub-workflows can be created, allowing designers to partially hide workflow complexity and facilitate the reuse of its individual units."	Djaffardjy et al. (2023)
Functions - Workflows - Modularity	Reusability	"DWFS enables users to reuse useful component further for similar experiments iteratively"	Karim et al. (2018)
Functions - Workflows - Modularity	Workflow modularity	X	Larsonneur et al. (2018)
Functions - Workflows - Progress	Monitoring the progress of workflow execution	: "ability to monitor the progress of a workflow becomes critical with more tasks and increased workflow complexity. This monitoring facilitates scheduling, helps prepare the output staging data, allows early detection of lag in a step, and yields information necessary for reporting, subsequent or retrospective analysis, and billing"	Ahmed et al. (2021)
Learnability	Zero Interfacing	Can I avoid learning an existing platform?	Cickovski and Narasimhan (2018)
Learnability	Language Flexibility	Can I develop in my language of choice?	Cickovski and Narasimhan (2018)
Learnability	Quality of supporting documentation	"Readability and utility of documentation and tutorials"	Jackson et al. (2021)
Learnability	Ease of use	"DWFS enables users to use the DWFS with little or no training overheads"	Karim et al. (2018)
Learnability	Learning resources	X	Kiran et al. (2023)
Learnability	Learning resources	3 = official tutorials, forums, and events, 2 = tutorials and forums, 1 = tutorials OR forums	Wratten et al. (2021)
Reproducibility	Maintenance and reproducibility	"Workflow systems make use of containers (Docker/Singularity) or environments (Conda). In doing so, they decouple the implementation of each step from its environment configuration... Maintaining and updating the software and execution environments used by a workflow, thus making it reproducible, becomes easier."	Djaffardjy et al. (2023)
Reproducibility	Reproducibility	X	Fowler et al. (2019)
Reproducibility	Replication	X	Fowler et al. (2019)
Reproducibility	Reproducibility	"DWFS enables users to reproduce identical results against claimed results for similar input and computational approaches in elsewhere"	Karim et al. (2018)
Reproducibility	Reproducibility	the ability to generate the same result with the same dataset using the same workflow with identical parameter settings, regardless of other environmental choices, such as the operating system	Kiran et al. (2023)
Reproducibility - Provenance	Reproducibility and standardisation	“via logs recording data provenance and task execution; “ "For workflows, this means that anyone should be able to reconstruct the exact workflow run, including the correct sequence of steps, the actual commands, the runtime parameters and options, and the handling of data, e.g., chunking for parallelization, to reach the exact same conclusions despite differences in hardware, operating systems, …	Ahmed et al. (2021)
Reproducibility - Provenance	Tracking	X	Fowler et al. (2019)
Reproducibility - Provenance	Auto summary	X	Fowler et al. (2019)
Reproducibility - Provenance	Version control	X	Fowler et al. (2019)
Reproducibility - Provenance	Data provenance	"DWFS enables users to track experimental steps, parameter settings and intermediate input/outputs and experimental data lineage"	Karim et al. (2018)
Reproducibility - Provenance	Versioning	"is the ability to track modifications made to a WF within a WFMS	Kiran et al. (2023)
Reproducibility - Provenance	Workflow versioning	X	Larsonneur et al. (2018)
Reproducibility - Transparency	Code Availability	X	An et al. (2020)
Reproducibility - Transparency	Transparency of issued commands/actions by programs	X	Beukers and Allmer (2023)
Reproducibility - Transparency	Computational transparency	refers to the transparency of the execution of the data analysis steps. for example, it should be apparent where the computations are performed and how long they will take on the given hardware. Storage or caching of intermediate results and frequently used files are also part of transparency and can aid re-entrancy.	Kiran et al. (2023)
Scalability	Scalability	“with respect to the number of tasks in the pipeline and the number of nodes utilized per run;” "How well the execution engine scales with the number of parallel tasks"	Ahmed et al. (2021)
Scalability	Scalability and performance -Distributed	X	Boujdad et al. (2019)
Scalability	Scalability and performance - Local	X	Boujdad et al. (2019)
Scalability	Scalability and performance - DWFS (Data WF System)	X	Boujdad et al. (2019)
Scalability	Large-scale data processing	"DWFS enables users to handle and process the data sets at scale"	Karim et al. (2018)
Scalability	Scalability	"DWFS processes data at different extents of data size and numbers of processing modules using available physical and software resources"	Karim et al. (2018)
Scalability	Workflow scalability	refers to the ability of a WFMS to allow a WF to process large amounts of data seamlessly	Kiran et al. (2023)
Scalability	Efficiency	X	Kiran et al. (2023)
Scalability	Performance	“the efficiency of the framework in executing a pipeline, in terms of both parallelization and scalability”	Marinova and Lazarov (2019)
Scalability	Scalability	X	Shi and Wang (2019)
Scalability	Efficiency	X	Shi and Wang (2019)
Scalability	Scalability	"considers cloud support, scheduler and orchestration tool integration, and executor support" Supplementary Table 1 shows how these scores were calculated based on: Cloud rating - support for 2+ cloud providers scores 2, support for 1 provider scores 1, Scheduler/Orchestration rating - support for scheduler/orchestration software scores 1, no support is 0, Executor rating - support for 3+ executo…	Wratten et al. (2021)
Security	Registration/Login	X	An et al. (2020)
Security	Differentiation between users	X	Beukers and Allmer (2023)
Security	Security and confidentiality - Storage	"The privacy of individuals who contribute their genetic markers for research should be protected not only by hiding their identity, but also - and especially - by not divulging any information about their genomes. In the context of GWAS, even aggregate data from each country cannot be shared because of possible identifying attacks. Therefore, GWAS studies require ad-hoc security protocols and ar…	Boujdad et al. (2019)
Security	Security and confidentiality - Transfer	"The privacy of individuals who contribute their genetic markers for research should be protected not only by hiding their identity, but also - and especially - by not divulging any information about their genomes. In the context of GWAS, even aggregate data from each country cannot be shared because of possible identifying attacks. Therefore, GWAS studies require ad-hoc security protocols and ar…	Boujdad et al. (2019)
Security	Security and confidentiality - Processing	"The privacy of individuals who contribute their genetic markers for research should be protected not only by hiding their identity, but also - and especially - by not divulging any information about their genomes. In the context of GWAS, even aggregate data from each country cannot be shared because of possible identifying attacks. Therefore, GWAS studies require ad-hoc security protocols and ar…	Boujdad et al. (2019)
Security	Security	is the ability to protect access to the dataset, WF, and the outcome of the workflow that should only be accessible to verified individuals	Kiran et al. (2023)
Support	Available contact	X	Beukers and Allmer (2023)
Support	Available help online	X	Beukers and Allmer (2023)
Sustainability - Community	Adoption and support	X	Ahmed et al. (2021)
Sustainability - Community	Number of contributors	Well-established = "The system has been around for a t least a year, has regular releases, and there is evidence it is actively maintained, developed and supported. Development of the system is unlikely to stop after we migrate to it."	Jackson et al. (2021)
Sustainability - Community	Popularity in community	X	Kiran et al. (2023)
Sustainability - Established	Project start date	Well-established = "The system has been around for a t least a year, has regular releases, and there is evidence it is actively maintained, developed and supported. Development of the system is unlikely to stop after we migrate to it."	Jackson et al. (2021)
Sustainability - Maintained	Updating	X	Beukers and Allmer (2023)
Sustainability - Maintained	Last updated	Well-established = "The system has been around for a t least a year, has regular releases, and there is evidence it is actively maintained, developed and supported. Development of the system is unlikely to stop after we migrate to it."	Jackson et al. (2021)
Sustainability - Popularity	Google searching	X	Beukers and Allmer (2023)
Sustainability - Popularity	Number of mentions in PubMed (to assess the usage in bioinformatics)	X	Beukers and Allmer (2023)
Sustainability - Popularity	Search results	Popularity = "The system seems to be in common use and is well regarded within the bioinformatics community. The system is likely to be practically useable"	Jackson et al. (2021)
Sustainability - Popularity	Citations	The number of citations is determined by searching PubMed with suitable search terms in early 2022	Kiran et al. (2023)
Usability	Comprehensibility	X	Kiran et al. (2023)
Usability - Development	Ease of development	“by users with a range of experience and computational knowledge.”	Ahmed et al. (2021)
Usability - Development	Ease of development	“effort required to compose workflows and also wrap new tools, such as custom or publicly available scripts and executables”	Marinova and Lazarov (2019)
Usability - Development	Ease of Development	X	Shi and Wang (2019)
Usability - Install	Method of installation	X	Beukers and Allmer (2023)
Usability - Install	Ease of installation	X	Beukers and Allmer (2023)
Usability - Install	Ease of initial use	"Ease of download, install, and initial use of each system"	Jackson et al. (2021)
Usability - Interface	Text-based WF development environment	"The system uses a command-line, text-editor-based workflow development environment" (they note this was their preferred environment as their tool was still undergoing development)	Jackson et al. (2021)
Usability - Interface	GUI	can be understood as any visual interaction with a computer system... We would instead like to refer to the visual development of pipelines via point-and-click when defining a GUI. However, more than this might be needed, and adding presentation facilities for other stakeholders without IT skills is necessary for a complete GUI. Finally, the workflow execution should be visible	Kiran et al. (2023)
Usability - Interface	Ease of Use	3 = GUI with execution environment, 2 = programming interface with in-built execution environment, 1 = separated development and execution environment	Wratten et al. (2021)
Usability - Robustness & Error Handling	Debugging workflows	"Ideally, the log files for [different types of errors] would be cleanly separated, so that the workflow operator could easily trace the problem."	Ahmed et al. (2021)
Usability - Robustness & Error Handling	Robustness	“against failures due to data issues, resource unavailability, or aborted execution;” "a WfMS that facilitates the development of easy to debug and maintain error-free code, and which results in robust execution against variations in the nature of the data, load on the computer system, and hardware failures"	Ahmed et al. (2021)
Usability - Robustness & Error Handling	Workflow robustness	X	Beukers and Allmer (2023)
Usability - Robustness & Error Handling	Lightweightedness	Can I test/debug with minimal resources?	Cickovski and Narasimhan (2018)
Usability - Robustness & Error Handling	Checkpointing	X	Fowler et al. (2019)
Usability - Robustness & Error Handling	Consistency check	X	Fowler et al. (2019)
Usability - Robustness & Error Handling	Error handling	X	Fowler et al. (2019)
Usability - Robustness & Error Handling	Validation aids	X	Fowler et al. (2019)
Usability - Robustness & Error Handling	System reliability	"DWFS ensures that computation will be done successfully and the jobs will not be stalled in between"	Karim et al. (2018)
Usability - Robustness & Error Handling	Reliability	X	Kiran et al. (2023)
Usability - Robustness & Error Handling	Robustness	X	Shi and Wang (2019)
Usability - Use	Ease of managing output locations	X	Beukers and Allmer (2023)
Usability - Use	Ease of using same output in different steps	X	Beukers and Allmer (2023)
Usability - Use	Ease of tracking events for each step	X	Beukers and Allmer (2023)
Usability - Use	Steps difficult to put into pipeline/workflow	X	Beukers and Allmer (2023)
Usability - Use	Workflow readability: General overview	X	Beukers and Allmer (2023)
Usability - Use	Workflow readability: Output creation	X	Beukers and Allmer (2023)
Usability - Use	Ease of implementation of initial steps of RiboViz WF	"Ease of implementation of the initial 5 steps of the RiboViz workflow, which includes both sample and-independent steps - build rRNA and ORF indices using HISAT2 - and sample-specific steps - cut out sequencing library adapters using CutAdapt, remove rRNA or other contaminating reads by alignment to rRNA index files using HISAT2, and align to ROFs by alignment to ORF index files using HISAT2"	Jackson et al. (2021)
Usability - Use	Ease of use	“effort required to use existing pipelines to process new data, such as samples, and also the ease of sharing pipelines in a collaborative fashion”	Marinova and Lazarov (2019)
Functions - Tools	Bioinfo. resources	X	Cervera et al. (2019)
Functions - Workflows	Dynamic loops	X	Cervera et al. (2019)
Usability - Interface	GUI for pipeline construction	X	Cervera et al. (2019)
Scalability	Parallelization	X	Cervera et al. (2019)
Usability - Interface	Programming knowledge	X	Cervera et al. (2019)
Usability - Interface	Command line	X	Cervera et al. (2019)
FAIRness - Reusability	Workflow sharing	X	Cervera et al. (2019)
Basic Computing	Built-in cluster support	X	Cervera et al. (2019)
Basic Computing	Available as docker image	X	Cervera et al. (2019)
Security	Registration needed	X	Cervera et al. (2019)
Basic Computing	Cloud support	X	Cervera et al. (2019)
Sustainability - Established	Years of development	X	Cervera et al. (2019)
Functions - Workflows - Modularity	Modular	Workflows are assembled from reusable steps	Kämpf et al. (2019)
Flexibility	Customizable	Configuration of the analysis is separated from the code defining the steps	Kämpf et al. (2019)
Usability - Interface	Flexible	Workflows can easily be altered without programming skills	Kämpf et al. (2019)
Usability - Robustness & Error Handling	Failure recovery	Failure during execution is detected and subsequent analyses halted to avoid corrupted results	Kämpf et al. (2019)
Reproducibility	Reproducibility - Dependencies	WMS enforces that dependencies between analysis steps and intermediate results are correctly maintained	Kämpf et al. (2019)
Reproducibility	Reproducibility - Consistency	WMS safeguards that analysis steps are successfully completed prior to execution of commands, execution date, and in-/output files	Kämpf et al. (2019)
Reproducibility	Reproducibility - Linking code and result	WMS ensures consistency between the code defining the analysis and the currently available results	Kämpf et al. (2019)
Reproducibility - Provenance	Logging - Stdout/Sterr	(Logging category is broken down into these eight components in the supplementary material)	Kämpf et al. (2019)
Reproducibility - Provenance	Logging - Exit status	(Logging category is broken down into these eight components in the supplementary material)	Kämpf et al. (2019)
Reproducibility - Provenance	Logging - Tool versions	(Logging category is broken down into these eight components in the supplementary material)	Kämpf et al. (2019)
Reproducibility - Provenance	Logging - WMS versions	(Logging category is broken down into these eight components in the supplementary material)	Kämpf et al. (2019)
Reproducibility - Provenance	Logging - Executed commands	(Logging category is broken down into these eight components in the supplementary material)	Kämpf et al. (2019)
Reproducibility - Provenance	Logging - Execution date	(Logging category is broken down into these eight components in the supplementary material)	Kämpf et al. (2019)
Reproducibility - Provenance	Logging - In/output files	(Logging category is broken down into these eight components in the supplementary material)	Kämpf et al. (2019)
Reproducibility - Provenance	Logging - Data authenticity	WMS records information about creator and creating process(es) of the data	Kämpf et al. (2019)
Reproducibility - Provenance	Data integrity	WMS records information that allows to verify the integrity of created data/ validate the pristine state of created data (e.g. hash sums)	Kämpf et al. (2019)
Basic Computing	Supp. platform - Cluster	WMS supports compute cluster management systems to to run jobs	Kämpf et al. (2019)
Basic Computing	Supp. platform - Docker	WMS can run jobs using Docker images	Kämpf et al. (2019)
Basic Computing	Supp. platform - Cloud	WMS can be deployed in a compute cloud	Kämpf et al. (2019)
Basic Computing	Supp. platform - SGE/OGE/UGE		Kämpf et al. (2019)
Basic Computing	Supp. platform - SLURM		Kämpf et al. (2019)
Basic Computing	Supp. platform - Torque		Kämpf et al. (2019)
Basic Computing	Supp. platform - Moab		Kämpf et al. (2019)
Basic Computing	Supp. platform - LSF		Kämpf et al. (2019)
Basic Computing	Supp. platform - Local	WMS can be executed locally without depending on a cluster management system or a (web)server	Kämpf et al. (2019)
FAIRness - Interoperability	Supp. CWL	WMS supports Common Workflow Language	Kämpf et al. (2019)
Usability - Interface	Web-based GUI	X	Kinjo et al. (2018)
Functions - Data Management	Workspace (Project Room)	X	Kinjo et al. (2018)
Functions - Tools	Graphical data/analysis record display	X	Kinjo et al. (2018)
Functions - Data	Data upload - local file	X	Kinjo et al. (2018)
Functions - Data	Data upload - direct link to public database	X	Kinjo et al. (2018)
Functions - Tools	Data analysis - provided pipeline/tool	X	Kinjo et al. (2018)
FAIRness - Findability	Data analysis - pipeline/tool classification	X (implied to be Findability of tools)	Kinjo et al. (2018)
Functions - Workflows	Data analysis - user’s custom made pipeline/workflow	X	Kinjo et al. (2018)
FAIRness - Reusability	Sharing - with individual user	X	Kinjo et al. (2018)
FAIRness - Reusability	Sharing - open to the public	X	Kinjo et al. (2018)
Flexibility	Reusability - support for tool creation	X	Kluge et al. (2020)
Learnability	Reusability - tool documentation	X	Kluge et al. (2020)
Learnability	Reusability - tool reference book	X	Kluge et al. (2020)
Reproducibility - Provenance	Reusability - tool versioning	X	Kluge et al. (2020)
FAIRness - Reusability	Reusability - sharing of tools	X	Kluge et al. (2020)
FAIRness - Reusability	Reusability - sharing of workflows	X	Kluge et al. (2020)
Functions - Workflows	Reusability - repurposing of workflows	X	Kluge et al. (2020)
Reproducibility - Provenance	Reproducibility - software version logging	X	Kluge et al. (2020)
Basic Computing	Reproducibility - software deployment	X	Kluge et al. (2020)
Reproducibility - Provenance	Reproducibility - creation of workflow report	X	Kluge et al. (2020)
Reproducibility - Provenance	Reproducibility - citation export	X	Kluge et al. (2020)
Usability - Robustness & Error Handling	Execution - resume workflow	X	Kluge et al. (2020)
Usability - Robustness & Error Handling	Execution - process only updated tasks	X	Kluge et al. (2020)
Functions	Execution - process only new replicates	X	Kluge et al. (2020)
Functions	Execution - detach/reattach	X	Kluge et al. (2020)
Usability - Interface	Requires knowledge of DSL to use	X	Rowe et al. 2019
Usability - Interface	Requires knowledge of DSL to customise	X	Rowe et al. 2019
Usability - Interface	Requires knowledge of scripting language to customize	X	Rowe et al. 2019
Basic Computing	HPC Schedulers	X	Rowe et al. 2019
Basic Computing	AWS Integration	X	Rowe et al. 2019
Basic Computing	Google Cloud Integration	X	Rowe et al. 2019
Reproducibility - Provenance	Explicit git / version control integration	X	Rowe et al. 2019
Functions - Tools	Built in software deployment	X	Rowe et al. 2019
Usability - Interface	Web GUI Workflow Creation	X	Rowe et al. 2019
Learnability	Documentation / Web Resources	X	Rowe et al. 2019
Usability	Biologist use	X	Tranchant-Dubreuil et al. 2018
Usability - Ease of Use	Ease of pipeline design for biologists	X	Tranchant-Dubreuil et al. 2018
Reproducibility - Transparency	Transparent supplementary actions	X	Tranchant-Dubreuil et al. 2018
Usability - Interface	Pipeline configuration language	X	Tranchant-Dubreuil et al. 2018
Functions - Tools	Integrated tools	X	Tranchant-Dubreuil et al. 2018
Usability - Robustness & Error Handling	Sanity check	X	Tranchant-Dubreuil et al. 2018
Reproducibility - Provenance	Software version control	X	Tranchant-Dubreuil et al. 2018
Reproducibility	Reproducibility	X	Tranchant-Dubreuil et al. 2018
Usability - Robustness & Error Handling	Re-entrancy	X	Tranchant-Dubreuil et al. 2018
Basic Computing	Schedulers integration	X	Tranchant-Dubreuil et al. 2018
Scalability	Parallel-then-Global Analyses	X	Tranchant-Dubreuil et al. 2018
Usability - Install	Easy to install	X	Tranchant-Dubreuil et al. 2018
Learnability	Documentation	X	Tranchant-Dubreuil et al. 2018
Sustainability - Maintained	Release frequency	X	Tranchant-Dubreuil et al. 2018
Basic Computing	Performance	X (implied to be describing where analyses can be run e.g. distributed environment, cloud services)	Welivitia et al. 2018
Usability - Interface	Interactive and graphical workflow creation	Availability of a graphical user interface with which the users can interact to create a workflow.	Welivitia et al. 2018
Functions - Tools	Module extensibility	Capability to add/remove data processing or analysing components to/from the WMS.	Welivitia et al. 2018
Reproducibility - Provenance	Reporting	Maintain details of executed workflows and analyses.	Welivitia et al. 2018
Reproducibility	Reproducibility	Ability to reproduce or repeat an analysis.	Welivitia et al. 2018
Security	User management	User management system to track and share individual analyses or bioinformatics research scientists.	Welivitia et al. 2018

## Sheet: wms
Theme(s)	Characteristic	Description	Source WMS name (PAPER or WEB)
Flexibility	Ease of integration	simple to add more tools, not only to create wrappers but also to immediately integrate custom analysis/software in any pipeline	Anduril (PAPER)
Functions - Workflows	Dependency support	updates/changes in e.g. parameters will cause rerun of downstream steps, can annotate components to cause this to happen even if inputs/outputs not directly linked	Anduril (PAPER)
Learnability, Reproducibility - Provenance	Bioinformatics Resources	Components and functions for common tasks are fully documented; bash script stores configuration of all components so can run outside Anduril with same settings, enabling reproducibility and facilitating testing	Anduril (PAPER)
Usability - Robustness & Error Handling	Rentrancy	useful for complex, long-running pipelines as user doesn't have to identify which parts to restart or to rerun samples already analysed when adding/rerunning others	Anduril (PAPER)
Basic Computing	Robust Integration	many plug and play operators provided (e.g. for Google Cloud, AWS, Azure) so easy to apply to current infrastructure	Apache Airflow (+ Spark) (WEB)
FAIRness - Access; Sustainability - Community	Open Source	can share improvements by opening PR, no barriers or prolonged procedures, many active users who share, slack for communication	Apache Airflow (+ Spark) (WEB)
Flexibility	Dynamic	because based on Python, can write code that immediately becomes or changes a pipeline	Apache Airflow (+ Spark) (WEB)
Flexibility	Extensible	define own operators, extend libraries	Apache Airflow (+ Spark) (WEB)
Scalability	Scalable	modular architecture + message queue to orchestrate arbitrary number of workers means ready to "scale to infinity"	Apache Airflow (+ Spark) (WEB)
Usability	Elegant	lean and explicit pipelines, parameterization built into its core	Apache Airflow (+ Spark) (WEB)
Usability - Interface	Useful UI	monitor, schedule, manage via robust, modern web app	Apache Airflow (+ Spark) (WEB)
Usability - Ease of Use	Easy to use	anyone with Python knowledge can use it, no limit on scope of pipelines so can use for ML, transferring data, managing infrastructure etc	Apache Airflow (+ Spark) (WEB)
Usability; Flexibility	Pure Python	No more command-line or AMXL, use standard Python features e.g loops for full flexibility	Apache Airflow (+ Spark) (WEB)
Basic Computing	Flexible Deployment	run anywhere, in cloud on AWS, Azure, GCP or on premises or hybrid clusters. Can work on sequestered data and avoid data transfers with multi-cluster federation	Arvados (WEB)
Functions - Data Management	Keep	storage system, reliable and high throughput, verify files on retrieval, create collections	Arvados (WEB)
Functions - Workflows	WF Engine	run, manage and monitor scalable, portable, production-ready Workflows	Arvados (WEB)
Reproducibility	Reproducibility	track, record, reproduce complex Workflows; re-run and verify Workflows, retrieve WF inputs and outputs	Arvados (WEB)
Reproducibility - Provenance; Functions - Data Management	Data management	version and track data including metadata, keep data accessible, avoid unnecessary data duplication, ensure data integrity	Arvados (WEB)
Scalability	Scale	analyse at scale, on-premises or in the cloud, manage petabytes of data and scale to use thousands of cores simultaneously	Arvados (WEB)
Security	Security	features to comply with data protection - authentication, access and audit controls, data integrity, transmission security. Multi-user system. All endpoints secured by access tokens, data can be encrypted at rest and in transit, can integrate with external authentication systems e.g. Active Directory, Google accounts, LDAP, OpenID Connect	Arvados (WEB)
Security; Functions - Collaboration	Secure Data & Sharing	Collaborate on projects by selectively and securely sharing data and Workflows, Comply with data protection regulations	Arvados (WEB)
Usability - Interface	Working environment	interact via Workbench web app, command line, of REST API and SDKs	Arvados (WEB)
Reproducibility	Reproducibility	runs analyses in stable environment and all code and commands run on the server can be reproduced (and modified) locally on own server/computer (reproduction analysis script is provided for this)	ASAP (WEB)
Scalability	Scalability	scales to bigger datasets, biggest tested was 1.4 million cells	ASAP (WEB)
Cost/Efficiency; Flexibility; Usability - Ease of Development	Facilitates rapid development of new applications based on object-oriented concepts	(name is the description)	BioLegato (PAPER)
Flexibility	Implementation of new apps	(name is the description)	BioLegato (PAPER)
Flexibility; Usability - Interface	Allows flexibility in GUI design and output visualisation	(name is the description)	BioLegato (PAPER)
Functions - Data	Table canvas can represent a diversity of data types	(name is the description)	BioLegato (PAPER)
FAIRness - Reusability; Functions - Workflows	Language Design	protocols (chains of steps, reusable) and jobs (protocol + parameters like inputs), Wildcards can be used to create protocols that can be applied to different situations.	BioQUEUE (PAPER)
Functions - Workflows; FAIRness - Reusability; Learnability	Auxiliary functions/instructions	cover whole process of writing protocols, running jobs - can import protocols created by others. Knowledge base where users can contribute or find usages of software. Autocomplete widget provides suggestions from pre-defined wildcards and references as users type in parameters.	BioQUEUE (PAPER)
FAIRness - Reusability	Translatatable protocol	Protocols can be exported as plain text file and can import to different instances, from other users	BioQUEUE (WEB)
Learnability	Knowledge Base	Users can share or search novel protocols from the knowledge base, search for usages of bioinformatics software directly on the workbench	BioQUEUE (WEB)
Usability; Functions - Data Management	References and Autocomplete	Data which might be used in multiple protocols (eg. ref genomes) can be defined as references, when creating protocols the AC widget can provide relative suggestions	BioQUEUE (WEB)
Reproducibility - Provenance	Audit trail	Bpipe keeps a journal of which commands were executed and all their inputs and outputs	Bpipe (PAPER)
Usability - Robustness & Error Handling	Easy restarting of jobs	when a job fails, Bpipe cleanly restarts from point of failure	Bpipe (PAPER)
Basic Computing	Integration with compute providers	pure bpipe scripts can run unchanged whether locally, on your server, or in cloud or traditional HPC back ends	Bpipe (WEB)
Functions - Workflows	Dependency tracking	like make and similar, it knows what you already did and won't do it again	Bpipe (WEB)
Reproducibility - Provenance	Audit trail	keeps a journal of exactly which commands executed, when and what their inputs and outputs were	Bpipe (WEB)
Usability	Simple definition of tasks to run	runs shell commands almost as-is, low friction between what works in command line and what you need to put into your script	Bpipe (WEB)
Usability	Job management	know what jobs are running, start, stop, manage whole Workflows with simple commands	Bpipe (WEB)
Functions - Data	Access data in seconds	integrated Kids First Portal, INCLUDE Data Hub etc., can quickly identify and load genomics data with built-in data browser, or bring your own data.	CAVATICA (WEB)
Functions - Tools; FAIRness - Reusability; Security; Functions - Collaboration	Analyse genomics data in the cloud and seamlessly share with collaborators	Access hundreds of bioinformatics tools in the Public Apps Gallery or bring own workflows into cloud. FAIRness promoted by using Docker-based, reproducible and portable tools written in CWL. Collaborators can work together without having to download datasets. FedRAMP and FISMA compliant, so meets NIH standards for data security, storage and distribution.	CAVATICA (WEB)
Learnability	Tutorials and knowledge centre	Learning materials available.	CAVATICA (WEB)
Functions - Data; Functions - Tools	Analysis functionality	Data import and supported array types, Mentions tools for normalisation, QC, filtering, stat testing, annotation, pathway and promoter analysis, clustering etc.	Chipster (PAPER)
Functions - Tools	Visualisations	Approx 25 available at time of publication	Chipster (PAPER)
Functions - Workflows; FAIRness - Reusability; Flexibility	Automatic Workflows speed up analysis and enable reproducible and collaborative research	Workflows created from histories, editable, reusable and shareable. Users with programming experience can also use Java code to extend the Workflows	Chipster (PAPER)
Usability - Interface	User Interface	GUI	Chipster (PAPER)
FAIRness - Reusability	Template Workflows	prebuilt Workflows for accelerated analysis, with options to customise your own.	CLC Genomics Workbench (WEB)
Functions - Data; Basic Computing	Platform independent	for data from all common sequencing platforms, library preparation protocols. Runs on any operating system.	CLC Genomics Workbench (WEB)
Scalability	Enterprise ready	intuitive high throughput analysis and automation for any number of users.	CLC Genomics Workbench (WEB)
Usability - Interface	Programming-free GUI	GUI	CLC Genomics Workbench (WEB)
Basic Computing	Cloud computing model	Workbench runs locally on Windows/Linux/Mac, connects over network to cloud service for storage, analysis	Closha / BioExpress (PAPER)
FAIRness - Reusability	Curated pipelines	(name is the description)	Closha / BioExpress (PAPER)
Flexibility	Coding on the Workbench	can write own scripts and use within Workflows (as nodes)	Closha / BioExpress (PAPER)
Usability - Interface	WF Canvas	GUI for drag and drop WF editing	Closha / BioExpress (PAPER)
Usability - Robustness & Error Handling	Reentrancy functions	error handling, can resume WF from last successful step - can also independently execute steps (e.g. to check before rerun whole)	Closha / BioExpress (PAPER)
FAIRness - Reusability; Functions - Collaboration	Open Pipeline/Program Approach	sharing new technologies, collaborative environments.	Closha / BioExpress (WEB)
Functions - Tools; Usability	Latest analysis environment	provides env where users can use latest analysis tools by employing current research trends	Closha / BioExpress (WEB)
Scalability	Processes large volumes of data	efficient analysis services capable of analysing and processing big data accurately and at high speed	Closha / BioExpress (WEB)
Usability - Interface; Learnability	Convenient analysis tools	users can learn and analyse easily using services based on convenient interface and open pipelines	Closha / BioExpress (WEB)
FAIRness - Reusability	Compi Hub	public repo for Compi pipeline sharing.	Compi (PAPER)
Usability; Flexibility	XML	is interoperable, suitable for long chunks of text including embedded source code for any tools in any languages, easy to validate, more secure language, more readable.	Compi (PAPER)
FAIRness – Interoperability	Portable	Can package pipelines and dependencies in a Docker image, making them portable - just need to include the dependencies in the Dockerfile they provide.	Compi (WEB)
Functions - Tools; FAIRness - Interoperability; Flexibility	Language agnostic	Can run tools written in any programming language	Compi (WEB)
Usability - Interface	User Interface Generation	Compi provides a Command-line user interface for each defined pipeline - users can run this. So Compi is an application framework managing user interaction, pipeline execution and logging.	Compi (WEB)
Basic Computing	Multi-platform support	Support for running pipelines locally, Support for running pipelines on AWSBatch (new!), Support for running pipelines on DRMS such as SGE, LSF, SLURM and others via DRMAA. Adding support for more DRMs is very straightforward. Supports for MySQL, PosgreSQL, Oracle, SQLite by using the SQLALchemy ORM.	Cosmos (WEB)
Flexibility; Functions - Workflows	Powerful syntax for the creation of complex and highly parallelized workflows.		Cosmos (WEB)
Functions - Tools; Functions - Workflows	Reusable recipes and definitions of tools and sub workflows allows for DRY code.		Cosmos (WEB)
Functions - Workflows - Progress	The ability to visualize all jobs and job dependencies as a convenient image.		Cosmos (WEB)
Reproducibility - Provenance	Keeps track of workflows, job information, resource utilization and provenance in an SQL database and log files.		Cosmos (WEB)
Usability - Interface; Learnability	Written in Python which is easy to learn, powerful, and popular. A researcher or programmer with limited experience can begin writing Cosmos workflows right away.		Cosmos (WEB)
Usability - Robustness & Error Handling	Alter and resume failed workflows.		Cosmos (WEB)
Usability - Robustness & Error Handling; Functions - Workflows - Progress; Reproducibility - Provenance	Monitor and debug running workflows, and a history of all workflows via a web dashboard.		Cosmos (WEB)
Learnability	Education outreach & Training	workshops, webinars, rapidly answering questions via content management system, Learning Center.	CyVerse (PAPER)
Sustainability	International expansion	US-based, expanded to UK, Austria	CyVerse (PAPER)
Sustainability - Community	User demographics	Over 124,000 accounts created since launch (other statistics given on users)	CyVerse (PAPER)
Sustainability - Popularity	Scientific impacts	Referenced in over 1600 scientific publications (other numbers given)	CyVerse (PAPER)
Sustainability; Functions - Tools; Security; Functions - Scope	Impact beyond the life sciences	Beyond life sciences, projects include astronomy, natural resources, pedagogy - including secure uses	CyVerse (PAPER)
FAIRness - Reusability; Flexibility	Share & Collaborate	can share data, analyses, Workflows, results, add own command-line tools, create own customised app interfaces and automate Workflows	CyVerse (WEB)
Learnability	Teach & Train	consistent environment for learning, can reserve computational resources for training events.	CyVerse (WEB)
Usability - Interface; FAIRness; Functions - Data; Functions - Data Management; Security	Manage Data	easy user interface to manage whole data lifecycle, built in features to make data more FAIR, find and use public data, control access and permissions, secure and reliable storage.	CyVerse (WEB)
Usability; Functions - Tools	Run Analyses	hundreds of open-source apps including interactive (e.g. rStudio, JupyterLab), automatically returns results to your Data Store and notifies you, use hundreds of command-line tools, utility tools, scripts without needing to learn the command line.	CyVerse (WEB)
Functions - Data Management	Automated data processing and governance	no more manual processing, eliminates tedious and risky DIY processing, protecting data integrity and managing change while you focus on research	DataJoint (WEB)
Reproducibility, FAIRness - Reusability	Functions - Collaboration and publishing	share or publish a complete digital replica of a study that can be validated, reproduced or extended, achieve compliance with NIH rules of Data Management and Sharing.	DataJoint (WEB)
Usability - Interface	Interactive research environment	extensible GUIs for all the lab's work	DataJoint (WEB)
Cost/Efficiency	Increase ROI	customers can experience 395% ROI. Faster to start with analysis rather than development. Scales on demand. Can integrate existing systems (e.g. sequencers). Enterprise-grade out of the box platform.	DNAnexus (WEB)
Functions - Tools	Generate insights	access prebuilt apps, AI and ML, cohort analysis, visualisation	DNAnexus (WEB)
Security	Secure your data	compliance and data security - can control data sharing, GxP compliance, compliant with FedRAMP, ISO27001, CLIA, CAP, HIPAA, GDPR, NIST 800 and more.	DNAnexus (WEB)
Support	Gain a trusted partner	DNAnexus team can provide expert advice, helping to configure the platform etc.	DNAnexus (WEB)
Usability; Usability - Interface; Cost/Efficiency; Flexibility; Functions - Tools	Move faster	bioinformatics WF made easy, allows teams to move quickly with platform optimised for speed (cuts time to deploy new WF by 40%). Supports multiple WF languages and can integrate own tools, reuse pipelines instantly. Can use the native CLI or a user interface.Access to library of pre-built tools.	DNAnexus (WEB)
Basic Computing	Handled Infrastructures	can work on personal workstation, server, cluster, Hadoop cluster, and with most job scheduling softwares. Just need Linux with Java.	Eoulsan (WEB)
Flexibility; FAIRness - Interoperability	Extensibility	reuses syntax of XML Galaxy tool description files to make development of new tools and features easier.	Eoulsan (WEB)
Reproducibility - Transparency; Usability - Robustness & Error Handling	Principles	experimental design in text file + workflow in XML ensures flexibility and traceability, also allows to swiftly resume analyses after trouble-shooting, and ensures reproducibility.	Eoulsan (WEB)
Cost/Efficiency	Save Time	plugin architecture with fast updates and novel algorithms, visualisation tools	FlowJo / SeqGeq (WEB)
Functions - Data	Compatibility	single solution for analysis, compatible with all data files from different technologies	FlowJo / SeqGeq (WEB)
Functions - Tools	Advanced Data Analysis	models, algorithms for fast analysis	FlowJo / SeqGeq (WEB)
Support	BD Total Solution	end to end experiment capabilities and 45+ years of experience in flow cytometry analysis	FlowJo / SeqGeq (WEB)
Usability - Interface	Easy to Use	drag and drop analysis, publication level graphics	FlowJo / SeqGeq (WEB)
FAIRness - Interoperability; FAIRness - Reusability	Click to Run	for Workflows from WorkflowHub.eu and Dockstore, GTN Workflows	Galaxy (PAPER)
Functions - Data Management	Research Data Management	Unused history management, storage visibility, data export improved.	Galaxy (PAPER)
Functions - Tools	GPGPU-supported tools	Tools added	Galaxy (PAPER)
Functions - Tools	Licensed tools	Tools added	Galaxy (PAPER)
Learnability	Galaxy Training Network	GTN materials, events, training infrastructure as a service	Galaxy (PAPER)
Sustainability - Community	Global community	(name is description)	Galaxy (PAPER)
Usability	Display language	can configure for Chinese, English, French, Japanese, Spanish.	Galaxy (PAPER)
Usability	User experience improvements	Notification system, Login through OpenIDconnect, History interface, tool search improvements	Galaxy (PAPER)
Usability - Accessibility	Legibility	Atkinson Hyperligible font (for low-vision readers), interface regularly tested for screen readers	Galaxy (PAPER)
Usability - Accessibility	Colour schemes	allows customisation for branding (of individual deployments), also improved accessibility	Galaxy (PAPER)
Usability, FAIRness - Findability	Pan-Galactic tool search	lists of Workflows and tools across Galaxy to make them more findable	Galaxy (PAPER)
Usability; FAIRness - Findability	Discoverability	New ways of finding the right tools	Galaxy (PAPER)
Usability; Functions - Tools; FAIRness - Findability	Galaxy Labs/Subdomains	making it easier to find sets of related tools	Galaxy (PAPER)
Basic Computing	Leverage HPC and clouds	Use across different environments	Galaxy (WEB)
Flexibility; Usability	Planemo	Automates creation, testing, deployment of tools	Galaxy (WEB)
Functions - Tools	1000s of tools	partnership with BioConda and Biocontainers means provides instant access to tools	Galaxy (WEB)
Learnability	GTN (Galaxy Training Network)	Has 100s of community-vetted, hands-on tutorials	Galaxy (WEB)
Sustainability - Community	World-wide community	get help, contribute, learn	Galaxy (WEB)
Usability - Interface; Functions - Workflows	Galaxy = Workflows	Create complex Workflows and deploy via UI or CLI	Galaxy (WEB)
FAIRness - REusability; Functions - Collaboration	Central repository	one platform for data management and analysis, collaborate across teams with Geneious Cloud.	Geneious (WEB)
Functions - Tools	Powerful tools	Describes range of available tools	Geneious (WEB)
Learnability	Geneious Academy	Training, videos, tutorials	Geneious (WEB)
Usability - Interface; Support; Flexibility	Integrated platform	reduce errors and risk with automated Workflows, can add own custom algorithms, integrate with existing systems, directly share files between Genious Prime and Biologics. Increase efficiency, reduce human error, control business processes.	Geneious (WEB)
Usability - Interface; Usability; Functions - Tools	Ease of use	increase productivity, make bioinformatics accessible without programming skills with intuitive, user-friendly interface. Unlock sequence data - take away pain of data management and computational complexity, allow researchers to focus on research. Comprehensive suite of tools.	Geneious (WEB)
FAIRness - Reusability	Analysis Pipelines	Can capture, automate and share steps of analysis, making reproducible	GenePattern (WEB)
Reproducibility - Provenance	GenePattern Notebook	Create research narrative for discussion and analysis	GenePattern (WEB)
Reproducibility - Provenance	Reproducible research	Captures methods, parameters, data; pipelines and methods are versioned to ensure they remain static.	GenePattern (WEB)
Usability - Interface	User-friendly web interface	No programming	GenePattern (WEB)
Usability - Interface	Programming environment	In addition to the simple application interface, a programmatic interface is available for Java, MATLAB, R	GenePattern (WEB)
Functions - Data, Functions - Tools	Genomes and Tools Included	(name is description)	GenPipes (PAPER)
Functions - Workflows - Modularity	Flexible Workflows	GenPipes implements a workflow in steps. Users can choose to run specific steps of interest, limiting waste of time and resources.	GenPipes (PAPER)
Functions - Tools	Several genomic applications	(name is description)	GenPipes (PAPER)
Functions - Workflows	Choice among several inputs	(name is description)	GenPipes (PAPER)
Usability - Robustness & Error Handling	Smart relaunch features	(name is description)	GenPipes (PAPER)
Usability; Functions - Workflows	Parameter encapsulation	Genpipes uses a superposed configuration system to parse all required parameters from configuration files. This simplifies the use of the framework and makes it more flexible to user adjustments. Tested configuration files that are tailored to different clusters and different species are included with GenPipes.	GenPipes (PAPER)
FAIRness - Reusability	Parameter encapsulation	flexible, configuration system allows user to set up or modify parameters	GenPipes (WEB)
FAIRness - REusability	Customisable Workflows	limit wasted resource use by customising steps, plug and play with customised pipeline steps	GenPipes (WEB)
FAIRness - Reusability	Built-in Pipelines	pre-built, tested on multiple computing infrastructures, robust industry standard benchmark driven and production quality	GenPipes (WEB)
Flexibility; Basic Computing	Flexibility	easy to modify and configure, multiple type of deployments - local, cloud, hosted	GenPipes (WEB)
Functions - Data	Diverse inputs	flexibility to choose input files, skip steps	GenPipes (WEB)
Scalability	Scalability	optimised for large data, simple to scale up or down in terms of processing and data access needs	GenPipes (WEB)
Usability - Robustness & Error Handling	Smart relaunching of jobs	tracks job progress, rerun only failed steps	GenPipes (WEB)
Flexibility	A flexible, pragmatic workflow tool	gwf is a flexible, pragmatic workflow tool for building and running large, scientific workflows.	Gwf (WEB)
FAIRness - Reusability	Easy plug and play	by decoupling parameter settings from files and tasks, enables easy plug and play of different stages of pipeline	JUDI (WEB)
Usability; FAIRness - Reusability	Files and tasks independent from parameter setting	user specifies parameters then builds pipeline without the parameters in it, JUDI then can run for each setting as separate instance - automates efficient execution	JUDI (WEB)
Usability; Functions - Workflows	Consolidated specification of parameter settings	easy and efficient way to specify all possible settings of parameters the pipeline needs to be executed for	JUDI (WEB)
Functions - Data; Functions - Tools	Web service extensions	To access data and tools	Kepler (PAPER)
FAIRness - Access	Freely available under BSD license	(name is description)	Kepler (WEB)
FAIRness - Reusability	Workflows and components can be saved, reused and shared	using Kepler archive format (KAR)	Kepler (WEB)
FAIRness - Reusability; Functions - Tools	Component repository where components and Workflows can be uploaded, downloaded, searched and shared	Centralised server where components and Workflows can be shared	Kepler (WEB)
Functions - Data	Variety of data sources can be accessed and used	(name is description)	Kepler (WEB)
Functions - Data	Supports data described by EML, accessible via DiGIR process, OPeNDAP protocol etc.	(name is description)	Kepler (WEB)
Functions - Data; Functions - Tools	Direct access to the EarthGrid of ecological and environmental data and resources	(name is description)	Kepler (WEB)
Functions - Tools	Kepler searchable library with over 350 components	components (actors) that can be customised, connected, then run from desktop environment to run analysis, automate data management, integrate apps - incl integrate R and Matlab actors, webservice actor for online services, ReadTable actor for Excel files, ExternalExecution actor for command line apps.	Kepler (WEB)
Functions - Workflows	Workflows can be nested	Allowing complex tasks, sub-workflows	Kepler (WEB)
Sustainability	Ptolemy II	Based on mature platform	Kepler (WEB)
Usability - Interface	GUI and engine that can execute from GUI or CLI	(name is description)	Kepler (WEB)
Flexibility	Easy expandability	Add new nodes, distribute as plug and play units	KNIME (PAPER)
Functions - Data; Functions - Tools; Functions - Workflows - Modularity	Modularity	Data types, processing units	KNIME (PAPER)
Usability - Interface	Visual, interactive framework	Drag and drop from a variety of units	KNIME (PAPER)
FAIRness - Access; Functions - Data, Functions - Tools, Flexibility, FAIRness - Reusability, Reproducibility, Sustainability,	Open	Means transparent and trustworthy, built for and around human qualities; flexible and agile, active environment for testing new combinations of data, tools and approaches, reproducibility and reusability, future-proof your data, explore without investment upfront in proprietary tools;	KNIME (WEB)
Functions - Collaboration,		open means collaborative, fuels cooperation and data innovations, collaborative problem solving, easy to collaborate and share
Flexibility,		open means powerful, greater flexibility, stability and reproducibility building on previous work, more breadth and depth when mixing components
Cost/Efficiency
FAIRness - Reusability; Functions - Collaboration	Collaborate on and share Workflows	privately or with wider organisation, save and reuse, version control	KNIME (WEB)
FAIRness - Reusability; Functions - Collaboration	Consume and reuse	data apps for users, create knowledge base for team	KNIME (WEB)
Flexibility, FAIRness - Reusability	Save, share and reuse	components or parts of Workflows, integrate scripting in Python, R, Javascript, genAI assistant can create scripts, can extend KNIME with custom functions through coding	KNIME (WEB)
Functions - Collaboration; Scalability	Deploy and monitor insights across the enterprise	deploy as data apps or REST APIs, automate delivery of insights to any number of stakeholders, centralise admin, scale to any number of users	KNIME (WEB)
Functions - Data	Access, blend and transform data from any source	local, app, or data repo sources, supports all file formats, manage data	KNIME (WEB)
Functions - Tools	Visualise and analyse	interactive charts and visualisations, automate spreadsheets and other repetitive data tasks, genAI assistant, range of analytic techniques including ML libraries	KNIME (WEB)
Sustainability - Community; Learnability; Support	Upskill	Community of 100,000+ users, Community Hub to learn and share, genAI assistant to guide, self-paced and guided courses	KNIME (WEB)
Usability - Interface; Support	Build analyses with intuitive, low-code/no-code interface	at any level of sophistication, automatically with genAI assistant	KNIME (WEB)
FAIRness - Reusability	Reproducible	reanalysis button to repeat analyses, can choose to change options	Maser (PAPER)
Reproducibility - Provenance	Traceable	files and analyses are assigned unique IDs, which are permanent even if file name changes. All IDs are recorded for each analysis, so can trace and report steps	Maser (PAPER)
FAIRness - Reusability	Customisability	Rerunning with other conditions, tools, using result of local environment	Maser (WEB)
Flexibility; FAIRness - Reusability, Functions - Workflows - Modularity	Two types of pipelines for different purposes	full automatic pipelines, unit pipelines - modular	Maser (WEB)
Functions - Data Management	Data storage	auto-deletion of intermediate files after a few days of successful pipeline completion	Maser (WEB)
Functions - Workflows	Grouping commands and grouping data files	as modules of several commands, grouped inputs	Maser (WEB)
Learnability; FAIRness - Reusability; Reproducibility	Approaches to overcoming learning barriers	Get results with full-course pipelines without knowing details, change of values, customise with unit pipelines, reproduce in local with install and execution logs	Maser (WEB)
Support; Usability - Robustness & Error Handling	Standpoint of this system	limited support on platform-specific questions - enable to troubleshoot public tools of data dependent problems from error messages	Maser (WEB)
Usability	Unification of data format types	unifies input and output to switch tools easily	Maser (WEB)
Usability - Interface; FAIRness - Interoperability; Reproducibility	Bridge of GUI and CLI	GUI (like theirs) is easy to learn but not easy to share with experts, who tend not to favour GUIs, CUI (character user interface) like LINUX OS, R, script editors are easy to automate and repeat, offer abundant choice for analysis, but learning cost is high, Maser bridges the two by auto generation of command lines from GUI operation to allow sharing with experts + ability to generate pipelines …	Maser (WEB)
Reproducibility	Reproducibility	(name is description)	NEAT (WEB)
Usability	User-friendliness	(name is description)	NEAT (WEB)
Usability; Functions - Data Management	Management of complicated experimental setups	(name is description)	NEAT (WEB)
Basic Computing	Built-in distributed cluster	Apache Ignite, Apache Spark, Kubernetes, Apache Mesos	Nextflow (PAPER)
Basic Computing	Built-in cloud	AWS	Nextflow (PAPER)
Functions - Workflows, Flexibility, Functions - Workflows - Modularity, Usability - Robustness & Error Handling, Usability - Interface, FAIRness - Interoperability	Platform	Native task support, common WF language, streaming processing, dynamic branch evaluation, code sharing integration, workflow modules, workflow versioning, automatic error failover, GUI, DAG rendering	Nextflow (PAPER)
FAIRness - Interoperability	Portable	NF provides abstraction layer between pipeline's logic and the execution layer, so can be executed without changes on multiple platforms, provides out of the box executors for GridEngine, SLURM, LSF, PBS, Moab; and batch schedulers for Kubernetes, AWS, Google Cloud, Azure.	Nextflow (WEB)
Functions - Workflows, Reproducibility	Stream oriented	extends Unix pipes model with a fluent DSL, enabling to handle complex stream interactions easily, promotes a programming approach based on functional composition that results in resilient and easily reproducible pipelines	Nextflow (WEB)
Reproducibility	Reproducibility	supports Docker and Singularity containers, Github integration for version management, so can create self-contained pipelines and rapidly reproduce configurations	Nextflow (WEB)
Scalability	Unified parallelism	is based on the dataflow programming model which simplifies writing complex distributed pipelines, parallelisation is implicitly defined by the processes input and output declarations, can scale up or scale out without having to adapt to specific platforms	Nextflow (WEB)
Usability - Robustness & Error Handling	Continuous checkpoints	all intermediate results tracked automatically, so can resume execution form last successful step	Nextflow (WEB)
Usability; Functions - Workflows; FAIRness - Interoperability; FAIRness - Reusability	Fast prototyping	makes it simple to combine tasks, can reuse existing scripts and tools, don't need to learn new language or API	Nextflow (WEB)
Scalability	Parallel job handling	Jobs that are independent will be executed in parallel as long as there are enough computing resources… When multiple samples are processed, jobs from different samples will also be executed in parallel.	NGOMICS-WF (PAPER)
Usability - Ease of Use	Lightweight design	For users with working knowledge in Linux computer and cluster, this system is extremely easy to use. Although the workflow template is written in Python, only very basic knowledge of Python is needed.	NGOMICS-WF (PAPER)
Usability - Interface; Flexibility	Flexibility	Workflow configuration is done through a text editor; users can directly configure jobs at command line level and have the flexibility to use Linux shell commands. Each job in the workflow template is basically a block of shell commands, which can be as simple as a single command, or can be multiple command lines, or even with loop or other programming structures, with internal shell variables.	NGOMICS-WF (PAPER)
Basic Computing	HPC and parallel execution	supports Sun Grid Engine and Portable Batch System job scheduling, can operate in different modes for development and production	NGSANE (PAPER)
FAIRness - Reusability	Repeated calls	multiple config files can be used to rerun	NGSANE (PAPER)
Flexibility	Complete customisation	Config files can set out submission system, HPC resource allocation, locations of third party software to use - every parameter can be adjusted for each project	NGSANE (PAPER)
Functions - Collaboration; Reproducibility	Knowledge transfer	unified framework for processing data from different experiments allows collaborators and reviewers to understand and reproduce work	NGSANE (PAPER)
Functions - Workflows	Hot swapping and adaptability	individual task blocks are packaged in bash script modules, which can be executed locally or on subsets for testing. Automatically submit separate module calls for each input file, so can be configured with diff settings	NGSANE (PAPER)
Reproducibility - Provenance	Automated project summary creation	Project Card, interactive HTML report	NGSANE (PAPER)
Security; FAIRness - Reusability	Data security and reusability	project-specific files separated from reference data, scripts, software so these can be used for other projects. Access to data handled by underlying Linux permission system	NGSANE (PAPER)
Usability - Robustness & Error Handling	Robust execution and full monitoring	checkpoints, generates report, but can be fully automated Workflows	NGSANE (PAPER)
Usability - Robustness & Error Handling; Reproducibility - Provenance	Reproducibility and checkpoint recovery	full audit trail is made, can restart from last successful step	NGSANE (PAPER)
FAIRness - Reusability, Reproducibility	Ensuring consistency and reproducibility by keeping scripts separate from data	(Name is description)	NGSANE (WEB)
FAIRness - Reusability; Reproducibility - Transparency	Sharing module methods/scripts for data analysis and summary	(Name is description)	NGSANE (WEB)
Functions - Collaboration	Enabling collaborative knowledge gain	(Name is description)	NGSANE (WEB)
Functions - Data	Benchmarking quality amongst other datasets within an organisation	(Name is description)	NGSANE (WEB)
Support, Functions - Tools	Making developers’ expert knowledge available to users	By enforcing scripts to have a self-contained quality control stage	NGSANE (WEB)
Functions - Collaboration	Functions - Collaboration	collaborate on WF design - import/delete/edit notes, edit text of nodes, provide information. Argumentation model.	OpenBio-C (PAPER)
Functions - Tools; Functions - Workflows	Importing tools and composing Workflows	users can declare tools dependent on one or more other tools, but they remain as independent entries in the database with their own annotations and usage stats, but the dependencies will be taken with it when installed	OpenBio-C (PAPER)
Functions - Workflows - Modularity; Scalability	Execution environment	OpenBio-C tries to confirm correctness of tools, datasets, Workflows, in a virtual computing env. Modular and scalable	OpenBio-C (PAPER)
Usability - Interface; Flexibility	BASH	common command-line interface in Linux and OSX, with Windows versions - OpenBio-C uses this on the surface so users don't need to learn new languages. Bash also allows flexibility, customisation and sharing	OpenBio-C (PAPER)
Functions - Collaboration	Functions - Collaboration gap	users can build personal profiles, build reputation based on contributions, express opinions and rate every object including comments of other users	OpenBio-C (WEB)
Functions - Data Management; Functions - Tools; FAIRness - Findability	Semantic gap	users can include existing ontologies and tools for annotations of data and tools, they provide stats on which ontologies are used, obsolete or incomplete based on user comments and ratings	OpenBio-C (WEB)
Functions - Data; Functions - Data Management; Reproducibility - Provenance;	Data gap	they offer detailed data description, data provenance, link data sources and tools to import them, connects data with formats, ontologies and tools, makes visible the right computing env for different analyses and the available visualisations	OpenBio-C (WEB)
Learnability; Support; FAIRness - Findability	Knowledge gap	data, tools and Workflows are linked to published papers and online documentation, rich text description and keywords can be added to every object, relevant info is made visible and searchable, simple recommendations for data/tools/Workflows are offered	OpenBio-C (WEB)
Functions - Workflows; Reproducibility - Provenance	Data driven pipelines	Automatically trigger pipelines based on changes in data, orchestrate batch of real time data pipelines, only process dependent changes in data, reproducibility and data lineage across all pipelines	Pachyderm (WEB)
Reproducibility; Functions - Collaboration; Functions - Data Management	Version control	track every change to data automatically, works with any file type, supports Functions - Collaboration through git-like structure of commits	Pachyderm (WEB)
Scalability; FAIRness - Interoperability; Functions - Data; Basic Computing	Flexibility and infrastructure agnosticism	use existing cloud or on-premises infrastructure, process any data type/size/scale in batch or real time pipelines, container-native structure architecture allows for developer autonomy, integrates with existing tools and services including CI/CD logging, authentication and data APIs	Pachyderm (WEB)
Basic Computing	Pegasus MPI Cluster	Remote WF execution engine	Pegasus (PAPER)
Functions - Data	Support for replica catalog, automated data selection and management	finding the data to use	Pegasus (PAPER)
Functions - Data Management	Data cleanup, data footprint management	algorithms to minimise storage needed	Pegasus (PAPER)
Functions - Workflows - Progress	Online monitoring	logs and monitoring of Workflows	Pegasus (PAPER)
Basic Computing	Heterogeneous environments	execute in variety of distributed environments e.g. HPC clusters, Amazon EC2, Google Cloud, Open Science Grid or ACCESS	Pegasus (WEB)
FAIRness - Interoperability	Portability/Reuse	can run Workflows in different environments without alteration, different computing environments	Pegasus (WEB)
Functions - Data Management	Data Management	handles data transfers, input data selection, output registration by adding them as auxiliary jobs to WF	Pegasus (WEB)
Reproducibility - Provenance	Provenance tracking	trace history of a WF and its outputs, including data sources and software used	Pegasus (WEB)
Scalability	Scalability	can scale size of WF and of resources it is distributed over	Pegasus (WEB)
Usability	Automate	portable Workflows, can automatically locate input data and computational resources, manages storage	Pegasus (WEB)
Usability - Robustness & Error Handling	Recover	fault tolerance, automatically retries failed tasks, rescue WF with description of only the work that remains is provided, provenance also captured	Pegasus (WEB)
Usability - Robustness & Error Handling	Error recovery and reliability	retries task, WF level checkpointing, remapping and alternative data sources for data staging. Debugging tools available to help if Pegasus can't recover	Pegasus (WEB)
Usability - Robustness & Error Handling; Functions - Workflows - Monitoring	Debug	debugging tools and online WF monitoring dashboard	Pegasus (WEB)
FAIRness - Access; Functions - Tools	Democratise data	maximise value of AI and machine learning for everyone	Pipeline Pilot (WEB)
Functions - Collaboration	Deploy Data-Driven R&D operations	help teams work smarter, not harder	Pipeline Pilot (WEB)
Usability	Support end to end data science Workflows	deploy services where they are needed, when they are needed, all in a single WF	Pipeline Pilot (WEB)
Usability; FAIRness - Reusability	Capitalise scientific knowledge and know-how	Capture best practices, standard practices as distributable, modular, shareable protocols	Pipeline Pilot (WEB)
Functions	Capitalise on SAS language capability	(name is description)	RapidMiner (WEB)
Functions	Create a data digital twin	(name is description)	RapidMiner (WEB)
Functions	Build adaptive, connect-aware AI	(name is description)	RapidMiner (WEB)
Functions	Onboard AI agents	(name is description)	RapidMiner (WEB)
Functions - Data	Break down data silos	(name is description)	RapidMiner (WEB)
Functions - Data	Activate dark data (from inaccessible formats)	(name is description)	RapidMiner (WEB)
Functions - Data	Make data a strategic advantage	(name is description)	RapidMiner (WEB)
Functions - Tools	Level up with GenAI	(name is description)	RapidMiner (WEB)
Reproducibility - Transparency	Maintain trust and transparency	(name is description)	RapidMiner (WEB)
Scalability	Unlimited scalability	(name is description)	RapidMiner (WEB)
Usability, Functions	End-to-end development suite	(name is description)	RapidMiner (WEB)
Reproducibility	A flowchart of the pipeline can be printed out in a variety of graphical formats	(name is description)	Ruffus (PAPER)
Reproducibility - Transparency	Pipeline dependencies are specified explicitly for maximal clarity and ease of documentation	(name is description)	Ruffus (PAPER)
Usability	Ruffus configuration files are normal Python scripts	standard Python tools can be used to develop and debug them	Ruffus (PAPER)
Usability - Robustness & Error Handling; Functions - Workflows	Like ‘makefiles’, Ruffus scripts can run only the out of date parts of the pipeline	(name is description)	Ruffus (PAPER)
Scalability	Scalable	handles even complicated pipelines	Ruffus (WEB)
Usability	Lightweight	suitable for simplest tasks	Ruffus (WEB)
Usability	Standard Python	no pre-processing or 'clever magic'	Ruffus (WEB)
Usability	Unintrusive	unambitious, lightweight syntax which does one thing well	Ruffus (WEB)
FAIRness - Reusability	Reusable components	dependency graph and process definitions are separate, making processes self-contained and reusable	SciPipe (PAPER)
Functions - Data Management	Flexible file naming and data 'cacheing'	(Name is description)	SciPipe (PAPER)
Functions - Workflows	Running subsets of Workflows	all files of a process can be reproduced on-demand, without having to run the whole WF - can just run the steps needed to produce that output	SciPipe (PAPER)
Reproducibility - Provenance	Data centric audit log	Rather than provenance report for WF run	SciPipe (PAPER)
FAIRness - Interoperability	Portable	distribute Workflows as Go code or as self-contained executable files	SciPipe (WEB)
Flexibility	Flexible	wrapped command line programs can be combined with processes in Go	SciPipe (WEB)
Functions - Data Management	Convenient	full control over how your files are named	SciPipe (WEB)
Usability	Intuitive	works by flowing data through a network of channels and processes	SciPipe (WEB)
Usability - Robustness & Error Handling	Easy to debug	use available Go debugging tools or just println()	SciPipe (WEB)
Security	Secure & Compliant	Seamless and secure data access (proprietary and population-scale public data is made accessible for co-analyses, cloud-agnostic solution brings analytics to the data, increasing speed and reducing time to results. Robust provenance tracking ensures readability and access control, including integration with dbGaP). Compliant to the Highest standards (including GDPR, FedRAMP (moderate), FDA, AICPA…	SevenBridges (WEB)
Usability, Cost/Efficiency, Flexibility, Reproducibility	Easy & Efficient	Flexible infrastructure to meet your needs (adapts to workload demands, provides efficient compute and storage solutions while managing costs, ensuring reliable performance without unnecessary overhead). Predictable costs (Cost predictor tool), Off the shelf and fully customisable (organise, explore, empower multiomics data with out of the box and tailored Workflows), Low and no-code analytics (s…	SevenBridges (WEB)
FAIRness - Reusability; Cost/Efficiency; Functions - Data	Accelerate discovery through marketplace	share data between organisations anonymously, pay per use on datasets within marketplace, gain access to exclusive cohorts	Shivom (WEB)
Functions - Collaboration; Cost/Efficiency	Enjoy working in a platform that adapts to your needs	Collaborate directly within projects, easily add and manage teammates, share access to data, findings and more; affordable price per seat	Shivom (WEB)
Functions - Data Management; FAIRness - Reusability	Upload and share multiomics data with ease	control data - choose between storing privately, open-sourced or monetise; organise your library through various layouts - cohort viewer vs folder view; Download, share or click to run straight from library	Shivom (WEB)
Functions - Tools; Reproducibility - Provenance	Interrogate using our dynamic reporting tool	static charts and graphs of analysis, dynamic reporting to allow for full interrogation, export, download and publish findings in seconds	Shivom (WEB)
FAIRness - Interoperability	Portability	being able to deploy Workflows depends on ability to install the WMS + ability to obtain and use the required software stack. Containers etc help	Snakemake (PAPER)
FAIRness - Reusability	Automation	wildcards enable workflows to be used on different data, dependencies between jobs are handled automatically, automatically generates tests	Snakemake (PAPER)
Functions - Workflows	Advanced WF design patterns	e.g. scatter/gather processes, conditional execution, streaming, non-file parameters, iteration, benchmarking, sample sheet based configuration, parameter space exploration	Snakemake (PAPER)
Functions - Workflows - Modularity	WF composition	Workflows can be used as modules, combined	Snakemake (PAPER)
Reproducibility - Provenance; REproducibility - Transparency	Traceability and documentation	tracks input files, output files, parameters, software, code; produces reports	Snakemake (PAPER)
Reproducibility - Transparency; Usability; Functions - Workflows - Modularity	Readability	Snakemake language is designed for readability, which is important for transparency and adaptability. Should be intuitively understandable (they evaluate readability in the paper) - modularisation is part of readability	Snakemake (PAPER)
Scalability	Scalability	ability to scale to available computational resources, features of job scheduling, caching between Workflows, Graph partitioning, streaming help with this	Snakemake (PAPER)
FAIRness - Interoperability	Portability	Conda package manager and containers ensure all software dependencies of Workflows are automatically deployed on execution	Snakemake (WEB)
Flexibility	Extensibility	plugin system can add functionalities, be developed independent of Snakemake	Snakemake (WEB)
Flexibility; Functions - Workflows	Turing Completeness	as a syntactical extension of Python, can implement arbitrary logic beyond plain definition of rules. Rules can be generated conditionally, arbitrary Python logic used to perform aggregations, configuration, and metadata contained and post-processed in any way	Snakemake (WEB)
Flexibility; Usability	Scripting integration	direct script and Jupyter notebook integration supporting Python, R, Julia, Rust, Bash without any boilerplate code - allows rapid implementation of steps	Snakemake (WEB)
Functions - Workflows	Dynamic Workflows	can define Workflows that are dynamically updated at runtime, checkpoints input can be Python queues allowing new data to continuously be received	Snakemake (WEB)
Functions - Workflows - Modularity; FAIRness - Reusability	Modularisation	reusable tool or library wrappers, split analyses into modules, compose multi-modal analyses by combining entire Workflows from various sources	Snakemake (WEB)
Functions - Workflows; Flexibility	Configurability	flexible and configurable, many options can adapt behaviour to needs of analysis or infrastructure - provide options via command line or system-wide, user-specific, WF-specific profiles	Snakemake (WEB)
Reproducibility - Provenance; Reproducibility - Transparency	Transparency and data provenance	automatic, interactive, self-contained reports including steps, parameters, code, software, can also contain results such as images, PDFs, interactive HTML	Snakemake (WEB)
Scalability	Scalability	scale from single to multicore, clusters or cloud, without modification of WF definition and automatic avoidance of redundant computations	Snakemake (WEB)
Usability	Human readability	semantic helper functions for lookups, branching, aggregation can avoid need for plain Python code, allow complex logic in human-readable and self-contained way	Snakemake (WEB)
Usability; Functions - Workflows	Readability and automation	Workflows defined with easy to read, adaptable, powerful specification language on top of Python. Steps defined by rules, wildcards for generalisation, dependencies between rules determined automatically	Snakemake (WEB)
Basic Computing; FAIRness - Reusability	Unify process development	running steps on cluster or HAPS or a Mac, adapting WF to a new analysis	SyQADA (WEB)
FAIRness - Interoperability; Learnability	Minimal magic	should not make user dependent on the tool, or require specialised knowledge for development	SyQADA (WEB)
FAIRness - Reusability	Make processes reproducible	running on multiple inputs, rerunning with different parameters, duplicating method on new data	SyQADA (WEB)
Functions - Data Management	Simplify data management	Identifying path of data through the WF, standardising intermediate file names, removing easily reproducible intermediates	SyQADA (WEB)
Functions - Data Management; Usability - Robustness & Error Handling	Simplify problem solving	identifying data problems, identify and rerun failed jobs, QC reports and visualisation	SyQADA (WEB)
Learnability, Usability	Simple usage	should be as understandable as possible - for SyQADA there's no distinction between user and power user because always simple to use	SyQADA (WEB)
Reproducibility - Provenance	Support publication of analytical results	documenting steps, versions, parameters, producing MAGA-TAB like IDF SDRF output to use in publication of methods	SyQADA (WEB)
Usability	Assist in time management	provide time estimates for steps and Workflows, support execution of WF with as little user intervention as possible	SyQADA (WEB)
Usability	No unjustified generality	no unneeded features, simple linear Workflows	SyQADA (WEB)
Functions - Workflows	Dynamic branching and static branching	(name is description)	targets (WEB)
Usability - Robustness & Error Handling	Debugging	built-in systems for troubleshooting	targets (WEB)
Functions - Data; Functions - Tools; FAIRness - Reusability; Flexibility; Learnability	Analysis	petabytes of data available to use, can bring own data, combine multimodal data, evaluate data privately, leverage thousands of pipelines, analyse with data science apps, create methods with command line tools, learn from global community, share results	Terra (WEB)
Security; FAIRness - Reusability; Reproducibility; Functions - Data Management	Trusted sharing	version data for secondary use, Data Custodian app supports sharing without proliferating costly copies of data, link multi-modal data without moving files, share data without copying it, build charts using clinical and genomic variables, enforce data protections and audit data use, power feasibility assessments with performant genomic search	Terra (WEB)
Security; Functions - Collaboration; Scalability	Global Functions - Collaboration	federate multi-party data access without data owners losing control, learn together via collaborative analysis, accelerate delivery of value to sponsors and partners, scale data consortiums via a common operational model, assign roles and data access centrally	Terra (WEB)
Scalability	Large numbers of samples analyzed		TOGGLe (PAPER)
Usability - Ease of Use; Functions - Workflows - Modularity	Ease of development and evolution		TOGGLe (PAPER)
Reproducibility - Provenance	Reproducibility	Comprehensive annotations are written to the output directories. They allow for later investigation of errors or review of executed commands. They contain also versions of used tool, required runtime, memory and CPU usage, etc.	UAP (WEB)
Usability - Interface	Usability	Single configuration file describes entire processing pipeline. Single command-line tool interacts with the pipeline. It can be used to execute, monitor, and analyse the pipeline.	UAP (WEB)
Usability - Robustness & Error Handling	Consistency	Steps and files are defined in a directed acyclic graph (DAG). The DAG defines dependencies between in- and output files. Prior to any execution the dependencies between files are calculated. If a file is newer or an option for a calculation has changed all dependent files are marked for recalculation.	UAP (WEB)
Usability - Robustness & Error Handling; Reproducibility - Provenance	Robustness	Data is processed in temporary location. If and only if ALL involved processes exited graceful, the output files are copied to the final output directory. The final output directory names are suffixed with a hashtag which is based on the commands executed to generate the output data. Data is not easily overwritten and this helps to check for necessary recomputations. Processing can be aborted and…	UAP (WEB)
FAIRness - Reusability	Reusable computational Workflows that can be shared, published, read as plain text	(name is description)	UniPro UGENE (WEB)
Functions - Data	Support for dozens of data formats, importing and exporting data	(name is description)	UniPro UGENE (WEB)
Functions - Tools	Powerful viewers and editors	(name is description)	UniPro UGENE (WEB)
Functions - Tools; Usability - Robustness & Error Handling	Visual designer, runner and debugger for Workflows from over 100 embedded algorithmic elements	(name is description)	UniPro UGENE (WEB)
Usability - Install; Functions - Tools	Setting up UGENE package automatically gets dozens of tools installed and configured for immediate use	(name is description)	UniPro UGENE (WEB)
Usability - Interface	Fully featured command-line version for remote desktops	(name is description)	UniPro UGENE (WEB)
Basic Computing	Flexible deployment	on premises behind firewall for max control and security, or private clouds to streamline IT operations, Bring Your Own Cloud for AWS or Azure allowing to scale with existing infrastructure, hybrid deployments combining on-premises security with cloud scalability. Enterprise Genomics features for extra security	VarSeq (WEB)
FAIRness - Reusability	Intuitive and repeatable Workflows	ideal for high throughput environments, parameters can be chosen and then WF reused on different data	VarSeq (WEB)
Functions - Data	Industry-leading annotation sources	automatically applies annotations based on pre-configured settings, can add additional annotations at any time, Golden Helix team curates selection of public databases, updated quarterly, but annotations used in analysis are stored locally so only change on explicit request	VarSeq (WEB)
Functions - Tools	Coverage statistics	Provided in two forms	VarSeq (WEB)
Functions - Tools	Clinical grade variant annotations	functionality similar to SnpEff or Variant Effect Predictor	VarSeq (WEB)
Functions - Tools	Visualisations	GenomeBrowse is built in to VarSeq	VarSeq (WEB)
Learnability; Usability	No learning curve	Import data, select WF, analyse. No complicated parameter selection, file conversions	VarSeq (WEB)
Scalability	Scalability	supports analysis of any data size, from gene panels to whole exomes or genomes	VarSeq (WEB)
Scalability	Throughput	automated pipelines can increase sample volume easily	VarSeq (WEB)
Support	Client-centric	Support team	VarSeq (WEB)
Reproducibility - Transparency	Business Model	designed for flexibility and transparency	VarSeq (WEB)
Usability	Quality	high quality reports with minimised need to rework in lab	VarSeq (WEB)
Usability; Learnability	Single solution	comprehensive cancer and germline diagnostics capabilities, simplifies training by putting both in one platform	VarSeq (WEB)
Basic Computing	Support for distributed computer systems		Watchdog (WEB)
Flexibility	Provides a flexible plugin system for extending without modifying the original sources		Watchdog (WEB)
Functions - Data Management	Remote storage support		Watchdog (WEB)
Scalability	Straightforward processing of replicate data		Watchdog (WEB)
Usability - Ease of Development	A helper script for creating new module definitions		Watchdog (WEB)
Usability - Interface	A GUI for workflow construction using pre-defined modules		Watchdog (WEB)
Usability - Interface; Flexibility	No restriction to specific programming languages		Watchdog (WEB)
Usability - Robustness & Error Handling	Customizable error detection		Watchdog (WEB)
Usability - Robustness & Error Handling	Manual intervention into workflow execution		Watchdog (WEB)
Basic Computing	Range of WF execution alternatives	can submit in scripted format for execution by local host if security is important, or to Pegasus or OODT if need more scalability	Wings (WEB)
FAIRness - Access	Built on Open Web standards	from W3C e.g. OWL, RDF, SPARQL	Wings (WEB)
FAIRness - Access; Functions - Workflows - Modularity; FAIRness - Interoperability	Open, modular design	easily integrated with other WF systems	Wings (WEB)
Functions - Workflows	WF representations incorporate semantic constraints	about data and WF components, WINGS reasons about these to create and validate Workflows and create metadata	Wings (WEB)
Functions - Workflows	Allows users to express high-level descriptions of their analysis goals	then assists them by automatically and systematically generating possible Workflows	Wings (WEB)
Usability - Interface; Basic Computing	Can be used as web app without installation	WINGS Sandbox	Wings (WEB)
